# Supplementary material for: Linkage mapping bovine EST-based SNP
Source: BMC Genomics. 2005 May 19;6:74. doi: 10.1186/1471-2164-6-74 (PMC1166549; doi:10.1186/1471-2164-6-74)
Supplement: Additional File 1 — Excel spreadsheet containing linkage maps of bovine autosomes. Data include marker name, locus, and type; PubMed or other reference, chromosome, position on chromosome, 3-lod confidence interval and comparative position on human sequence. [file 1471-2164-6-74-S1.xls]

## Sheet: Bovine Autosome Map
Marker					Informative		Citation					3-lod CI		Human Alignment			BLAT	Percent
Name	Locus	Accession	Type	Alleles	Meioses	New	Database	ID	BTA	Position	Order	From	To	HSA	From	To	Score	Identity
BY24	BY24		MS	8	261	No	PubMed	9800322	9	65.527	79	62.941	66.617
BP38	BP38		MS	4	91	No	PubMed	7908653	11	25.857	44	22.138	31.305
UW41	UW41		MS	5	195	No	PubMed	8589521	11	60.385	84	58.011	62.551
INRA027	INRA027		MS	5	213	No	PubMed	7545949	27	57.739	66	57.146	58.923
MNB-46	MNB-46		MS	15	355	No	PubMed	11370682	29	54.839	131	52.849	55.248
AGLA17	AGLA17		MS	3	79	No	Patent	WO9213102	1	0	1	0	5.057
TGLA49	TGLA49		MS	5	127	No	Patent	WO9213102	1	5.057	6	1.978	5.59
SOD1	SOD1		MS	7	230	No	PubMed	9124722	1	5.59	7	5.057	6.56
ARO24	ARO24		MS	6	172	No	PubMed	9363600	1	5.59	8	5.057	6.56
INRA117	INRA117		MS	3	158	No	PubMed	7545949	1	10.751	14	9.97	15.386
DIK070	DIK070		MS	7	140	No	PubMed	8930081	1	15.386	18	10.751	20.661
DVEPC42	DVEPC42		MS	5	101	No	PubMed	9060419	1	15.386	19	10.751	22.329
MB108	HEL6		MS	12	323	No	PubMed	8328703	1	22.329	24	20.661	23.898
CA095	RM095		MS	5	205	No	PubMed	8138497	1	23.898	29	22.329	28.096
MNS-92	MNS-92		MS	4	279	No	PubMed	11370683	1	30.954	33	29.472	33.66
SRC11	SRC11		MS	5	225	No	PubMed	7818186	1	37.537	41	36.284	38.041
MNS-94	MNS-94		MS	11	259	No	PubMed	11370683	1	38.041	43	37.537	38.398
INRABERN173	INRABERN173		MS	8	316	No	PubMed	9021143	1	39.221	46	38.398	41.115
MNB-58	MNB-58		MS	2	80	No	PubMed	11370682	1	43.781	52	41.115	48.12
MNS-30	MNS-30		MS	2	142	No	PubMed	11370683	1	46.766	56	45.209	48.12
HEL24	HEL24		MS	6	246	No	PubMed	7793697	1	48.555	59	48.12	49.713
TGLA57	TGLA57		MS	8	191	No	Patent	WO9213102	1	50.979	61	49.713	52.12
CSSM004	CSSM4		MS	3	138	No	PubMed	8180478	1	52.12	62	49.713	54.577
MNB-189	MNB-189		MS	4	111	No	PubMed	12517073	1	53.884	68	52.502	54.577
MNB-152	MNB-152		MS	10	312	No	PubMed	12438801	1	54.577	69	53.884	56.995
DIK024	DIK024		MS	11	284	No	PubMed	8572375	1	61.212	76	60.229	61.513
DVEPC47	DVEPC47		MS	3	134	No	PubMed	9060419	1	64.694	88	62.783	66.869
MNS-72	MNS-72		MS	2	69	No	PubMed	11370683	1	67.63	93	64.694	69.731
INRA049	INRA049		MS	6	256	No	PubMed	7545949	1	75.881	117	75.482	76.668
INRA073	INRA073		MS	4	259	No	PubMed	7545949	1	77.003	119	75.881	77.289
INRA128	INRA128		MS	4	242	No	PubMed	7545949	1	77.003	120	75.881	77.289
INRA119	INRA119		MS	4	253	No	PubMed	7545949	1	77.003	122	75.881	77.289
TGLA415	TGLA415		MS	6	271	No	PubMed	9745670	1	84.899	137	82.533	85.205
INRA054	INRA054		MS	2	73	No	PubMed	7545949	1	86.64	143	86.003	87.596
RM509	RM509		MS	3	113	No	PubMed	8624045	1	87.596	148	86.64	89.289
BL26_1	BL26		MS	7	245	No	PubMed	9107677	1	89.289	150	87.596	90.407
CSSM011	CSSM11		MS	7	220	No	PubMed	8180478	1	91.692	156	90.964	92.156
URB038	URB038		MS	8	312	No	PubMed	8624035	1	92.156	158	91.692	93.375
MCM130	MCM130		MS	6	229	No	PubMed	7695133	1	95.876	164	94.085	97.101
BMS5023	BMS5023		MS	3	178	No	PubMed	12517073	1	98.472	169	97.101	100.128
TEXAN-6	TEXAN6		MS	3	126	No	PubMed	7733502	1	100.863	174	95.876	102.36
DIK104	DIK104		MS	9	250	No	PubMed	8930081	1	101.265	182	100.46	102.36
DVEPC39	DVEPC39		MS	9	301	No	PubMed	9060419	1	101.619	184	98.472	102.36
BM864	BM864		MS	14	351	No	PubMed	7908653	1	102.913	188	102.36	103.267
SRC116	SRC116		MS	2	49	No	PubMed	7818186	1	110.627	195	109.907	111.122
MNS-19	MNS-19		MS	3	132	No	PubMed	11370683	1	111.471	199	111.122	112.416
TGLA130	TGLA130		MS	5	275	No	Patent	WO9213102	1	115.399	207	113.815	115.95
RM153	RM153		MS	4	154	No	PubMed	7702220	1	117.876	216	116.681	118.625
URB055	URB055		MS	4	149	No	PubMed	8624035	1	124.49	234	123.224	127.134
BL28	BL28		MS	2	91	No	PubMed	7908653	1	127.134	237	125.608	128.107
MNB-59	MNB-59		MS	12	255	No	PubMed	11370682	1	127.134	238	125.608	127.811
CSSM019	CSSM19		MS	9	203	No	PubMed	8180478	1	127.811	239	127.134	128.107
UWCA46	UWCA46		MS	10	293	No	PubMed	7665386	1	133.295	247	131.933	135.141
DIK126	DIK126		MS	8	252	No	PubMed	15466297	1	136.285	252	135.141	136.569
DIK125	DIK125		MS	9	258	No	PubMed	15466297	1	136.569	255	136.285	138.712
MAF46	MAF46		MS	4	135	No	PubMed	1443777	1	138.713	258	136.569	142.072
DIK4946	DIK4946		MS	2	64	No	PubMed	15466297	1	142.072	260	138.713	145.562
URB056	URB056		MS	7	95	No	PubMed	8624035	1	160.912	288	158.95	160.912
URB014	URB014		MS	6	246	No	PubMed	8624035	1	160.912	290	159.66	160.912
MNS-2	MNS-2		MS	4	153	No	PubMed	11370683	2	0	4	0	2.783
BMC9007	PROC		MS	7	263	No	PubMed	9321469	2	2.783	6	0	3.856
TGLA44	TGLA44		MS	10	261	No	Patent	WO9213102	2	3.856	7	2.783	4.528
BY5	BY5		MS	8	189	No	PubMed	9800322	2	3.856	8	2.783	4.528
BTAFJ1	BTAFJ1		MS	4	123	No	PubMed	11105223	2	4.528	9	3.856	6.04
BY41	GDF8		MS	5	181	No	PubMed	9800322	2	4.528	11	3.856	6.04
BULGE23	BULGE23		MS	5	250	No	PubMed	9288100	2	4.528	12	3.856	4.831
BY42	GDF8		MS	7	217	No	PubMed	9800322	2	4.831	13	4.528	6.04
BULGE28	BULGE28		MS	4	156	No	PubMed	9288100	2	6.04	15	4.831	8.753
BULGE20	BULGE20		MS	5	223	No	PubMed	9288100	2	6.498	18	6.04	8.095
MNS-87	MNS-87		MS	3	115	No	PubMed	11370683	2	8.753	22	8.095	10.774
INRA040B	INRA040		MS	19	220	No	PubMed	7545949	2	10.774	26	8.753	11.912
TGLA431	TGLA431		MS	9	200	No	Patent	WO9213102	2	11.912	28	10.774	13.552
OY16	OY16		MS	10	278	No			2	19.545	33	18.7	20.783
OY17	OY17		MS	10	251	No			2	19.878	34	18.7	20.783
CSFM050	CSFM50		MS	5	279	No	PubMed	8180478	2	21.168	36	19.878	22.464
TGLA61	TGLA61		MS	8	259	No	Patent	WO9213102	2	23.76	39	21.168	25.145
PZ251	PZ251		MS	3	93	No	PubMed	9345742	2	23.764	42	21.168	26.642
MCM373	MCM373		MS	2	58	No	PubMed	7486264	2	23.765	43	21.168	25.145
TEXAN-2	TEXAN2		MS	9	248	No	PubMed	7943968	2	26.642	46	25.145	27.097
MNB-83	MNB-83		MS	4	189	No	PubMed	11370682	2	28.773	49	27.812	30.93
HH30	OARHH30		MS	3	123	No	PubMed	7985862	2	29.779	51	27.812	32.001
TGLA377	TGLA377		MS	4	198	No	Patent	WO9213102	2	32.001	53	29.779	33.566
SRC23	SRC23		MS	12	198	No	PubMed	7818186	2	35.077	58	33.566	35.893
BMB9248	BMB9248		MS	2	40	No	PubMed	9074927	2	35.893	60	32.001	38.797
URB042	URB042		MS	8	210	No	PubMed	8624035	2	38.797	61	35.893	39.254
CSSM042	CSSM42		MS	6	201	No	PubMed	8180478	2	39.254	64	35.893	40.14
MB003	ETH121		MS	11	262	No	PubMed	8328693	2	39.254	66	38.797	40.14
BMC9002	GCG		MS	4	177	No	PubMed	9321469	2	41.424	69	40.14	42.709
FCB20	OARFCB20		MS	10	319	No	PubMed	8161031	2	45.218	78	44.016	45.754
BMC9001	NEB		MS	5	179	No	PubMed	9321469	2	45.754	79	45.218	46.557
BL1001	BL1001		MS	8	142	No	PubMed	9107677	2	47.499	85	46.557	50.808
MNB-187	MNB-187		MS	6	208	No	PubMed	12517073	2	61.155	98	58.09	62.09
BP22	BP22		MS	3	32	No	PubMed	7908653	2	62.09	101	54.107	68.437
BY29	EN1		MS	3	75	No	PubMed	9800322	2	68.437	118	66.062	70.48
BY33	EN1		MS	2	100	No	PubMed	9800322	2	68.437	119	67.141	73.841
BY51	EN1		MS	2	36	No	PubMed	9800322	2	68.437	122	58.09	73.841
CSSM045	CSSM45		MS	5	120	No	PubMed	8180478	2	69.084	126	68.437	70.48
BY32	EN1		MS	10	307	No	PubMed	9800322	2	69.084	128	68.437	70.48
MNB-48	MNB-48		MS	11	343	No	PubMed	11370682	2	74.327	132	73.841	76.378
BMS1837	BMS1837		MS	7	219	No	PubMed	8563170	2	74.327	133	73.841	76.378
TEXAN-1	TEXAN1		MS	7	270	No	PubMed	7943968	2	76.378	135	74.327	76.672
RM041	RM041		MS	6	295	No	PubMed	7702217	2	76.672	137	76.378	77.281
CSSM053	CSSM53		MS	3	204	No	PubMed	8180478	2	81.394	145	79.481	87.665
TGLA226	TGLA226		MS	6	231	No	Patent	WO9213102	2	87.665	148	81.394	89.311
MS2535	TGLA110		MS	4	112	No	Patent	WO9213102	2	94.685	156	91.747	97.149
MB106	ARO28		MS	7	325	No	PubMed	8328702	2	97.432	166	97.149	97.996
TEXAN-5	TEXAN5		MS	3	42	No	PubMed	7943968	2	104.878	184	102.053	108.73
INRA135	INRA135		MS	6	276	No	PubMed	7545949	2	109.359	188	108.73	111.199
IAP	ALPI		MS	5	148	No	PubMed	9321469	2	111.529	192	109.994	114.976	chr2	233069039	233149341
BM2113	BM2113		MS	10	318	No	PubMed	8498716	2	118.511	208	117.827	119.078
IDVGA-37	IDVGA-37		MS	6	269	No	PubMed	8535071	2	120.249	211	119.469	121.006
MNB-64	MNB-64		MS	3	90	No	PubMed	11370682	2	122.727	214	121.006	127.975
IDVGA-2	IDVGA-2		MS	8	295	No	PubMed	7985836	2	129.517	222	128.78	132.015
FCB11	OARFCB11		MS	10	326	No	PubMed	8328699	2	132.015	226	129.517	132.015
URB006	URB006		MS	7	228	No	PubMed	8624035	3	9.341	8	8.286	12.17
NLBCMK38	NLBCMK38		MS	3	99	No	PubMed	15466297	3	15.711	10	12.17	17.085
MB101	INRA006		MS	8	296	No	PubMed	1492706	3	17.085	11	15.711	17.365
UWCA7	UWCA7		MS	6	193	No	PubMed	8161030	3	17.365	13	17.085	19.584
RM019	RM019		MS	4	80	No	PubMed	7943973	3	22.735	17	19.584	26.157
DIK069	DIK069		MS	10	300	No	PubMed	8930081	3	27.518	28	26.157	27.817
MNS-74	MNS-74		MS	5	247	No	PubMed	11370683	3	28.09	32	27.817	28.886
BMON119	BMON119		MS	7	178	No	PubMed	11424702	3	28.09	33	26.157	28.886
MNB-65	MNB-65		MS	5	190	No	PubMed	11370682	3	30.721	44	28.886	31.909
CA065	RM065		MS	5	190	No	PubMed	9124718	3	30.721	47	28.886	31.909
CSSM054	CSSM54		MS	3	115	No	PubMed	8180478	3	35.925	61	34.167	37.688
MNB-86	MNB-86		MS	11	263	No	PubMed	11370682	3	40.985	66	37.688	42.193
BL41	BL41		MS	8	226	No	PubMed	7908653	3	44.334	69	40.985	48.98
RM003	RM003		MS	2	66	No	PubMed	8270544	3	47.206	73	37.688	48.98
MCM58	MCM58		MS	6	144	No	PubMed	7695133	3	48.981	79	47.206	52.417
BY48	BY48		MS	10	172	No	PubMed	9800322	3	52.336	82	48.981	53.528
MNS-31	MNS-31		MS	3	177	No	PubMed	11370683	3	54.709	91	53.528	55.71
MB099	INRA003		MS	7	279	No	PubMed	1492706	3	60.506	94	55.71	63.597
INRA123	INRA123		MS	7	336	No	PubMed	7545949	3	67.544	101	66.429	68.664
INRA130	INRA130		MS	7	313	No	PubMed	7545949	3	67.544	103	66.429	69.224
HUJ246	HUJ246		MS	6	311	No	PubMed	8161029	3	69.224	105	67.544	69.519
BL1048	BL1048		MS	4	121	No	PubMed	9107677	3	70.861	114	70.426	74.095
MNS-21	MNS-21		MS	8	275	No	PubMed	11370683	3	79.617	123	77.889	79.939
IOBT250	IOBT250		MS	7	205	No	PubMed	8624041	3	79.617	127	77.889	79.939
BMS1266	BMS1266		MS	7	207	No	PubMed	8563170	3	79.617	128	77.889	79.939
INRA041	INRA041		MS	7	194	No	PubMed	8075505	3	80.853	130	79.939	81.889
HH51	OARHH51		MS	10	303	No	PubMed	7985862	3	87.224	145	86.928	88.551
MNS-42	MNS-42		MS	7	184	No	PubMed	11370683	3	95.408	152	94.812	95.932
INRA088	INRA088		MS	9	229	No	PubMed	7545949	3	99.039	159	97.584	100.809
BB1540A	BB1540		MS	10	266	No	PubMed	10947114	3	102.773	164	101.982	103.845
IDVGA-35	IDVGA-35		MS	8	220	No	PubMed	8535071	3	104.58	171	103.845	106.996
BMON122	BMON122		MS	2	45	No	PubMed	11424702	3	105.506	173	102.773	109.755
RM038	RM038		MS	3	153	No	PubMed	7985863	3	107.918	179	104.58	109.755
MS2066	TGLA127		MS	3	62	No	PubMed	9745670	3	109.755	183	107.918	118.162
INRA200	INRA200		MS	4	208	No	PubMed	7702208	3	114.246	191	111.711	115.924
BY1506	JAB1		MS	7	230	No	PubMed	10947114	3	115.924	192	114.246	118.162
IDVGA-27	IDVGA-27		MS	3	260	No	PubMed	8535071	3	129.089	211	128.16	131.2
BL1030	BL1030		MS	8	273	No	PubMed	9107677	4	7.171	3	4.159	7.871
DIK063	DIK063		MS	8	240	No	PubMed	8930081	4	7.871	4	7.171	12.256
BL1024	BL1024		MS	7	323	No	PubMed	9107677	4	7.871	5	7.171	12.256
MCM218	MCM218		MS	8	156	No	PubMed	8624038	4	18.766	13	17.46	23.748
RM188	RM188		MS	8	285	No	PubMed	8012383	4	28.375	19	27.365	30.722
BMS1172	BMS1172		MS	6	190	No	PubMed	8563170	4	30.722	25	28.375	34.305
MAF70	MAF70		MS	7	240	No	PubMed	1443780	4	45.881	42	44.472	46.399
MAF50	MAF50		MS	5	203	No	PubMed	1443782	4	51.132	49	48.794	53.253
CA067	RM067		MS	4	214	No	PubMed	8270548	4	51.849	50	48.794	52.411
DIK008	DIK008		MS	5	206	No	PubMed	8572374	4	52.411	52	51.849	53.253
TGLA116	TGLA116		MS	3	220	No	Patent	WO9213102	4	52.411	56	51.849	53.253
HUJ673	HUJ673		MS	3	122	No	PubMed	7793693	4	52.411	57	48.794	53.813
DIK4617	DIK4617		MS	2	85	No	PubMed	15466297	4	58.413	66	54.755	60.341
DIK2976	DIK2976		MS	13	237	No	PubMed	15466297	4	63.361	70	62.873	64.066
BL21	BL21		MS	5	136	No	PubMed	7908653	4	68.659	76	64.658	70.132
CP26	OARCP26		MS	4	145	No	PubMed	7733503	4	75.925	100	74.332	76.97
MNB-42	MNB-42		MS	7	176	No	PubMed	11370682	4	77.492	104	75.925	79.842
DIK123	DIK123		MS	5	221	No	PubMed	15466297	4	82.6	109	80.716	86.133
DIK026	DIK026		MS	4	158	No	PubMed	8572375	4	86.583	113	86.133	87.788
MNB-3	MNB-3		MS	8	194	No	PubMed	11370682	4	87.788	116	86.583	89.822
IDVGA-51	IDVGA-51		MS	5	186	No	PubMed	8535071	4	89.822	122	87.788	90.911
MS2079	TGLA215		MS	11	319	No	Patent	WO9213102	4	93.519	127	91.657	94.575
CA088	RM088		MS	8	292	No	PubMed	7702217	4	100.157	135	96.858	101.373
L18952	TCRB		MS	2	34	No	PubMed	9074927	4	101.775	139	96.858	109.585
BL1121	BL1121		MS	6	291	No	PubMed	9107677	4	101.775	140	100.157	102.573
TGLA159	TGLA159		MS	6	173	No	Patent	WO9213102	4	102.573	141	101.775	104.987
DIK089	DIK089		MS	8	308	No	PubMed	8930081	4	104.987	143	102.573	105.358
AGLA227	AGLA227B		MS	3	224	No	Patent	WO9213102	4	107.47	147	105.358	109.585
MGTG4B	MGTG4B		MS	7	331	No	Patent	WO9213102	4	113.437	153	112.104	115.285
CSSM014	CSSM14		MS	5	138	No	PubMed	8180478	4	114.061	154	112.104	115.285
MNB-33	MNB-33		MS	9	283	No	PubMed	11370682	5	7.355	9	6.053	8.42
BMS610	BMS610		MS	11	173	No	PubMed	8563170	5	11.976	16	10.111	17.285
BP1	BP1		MS	9	263	No	PubMed	7908653	5	17.285	18	15.523	20.116
RM103	RM103		MS	7	226	No	PubMed	7702217	5	29.427	28	28.685	30.113
BL23	BL23		MS	5	184	No	PubMed	7908653	5	30.113	30	23.793	32.24
INRA104	INRA104		MS	4	143	No	PubMed	7545949	5	30.464	36	29.427	31.352
AGLA293	AGLA293		MS	10	226	No	Patent	WO9213102	5	32.24	39	31.352	33.652
FCB5	OARFCB5		MS	6	195	No	PubMed	8161031	5	35.151	47	33.652	35.7
BMC1009	BMC1009		MS	7	333	No	PubMed	7908653	5	42.787	56	41.382	45.574
CSSM034	CSSM34		MS	9	273	No	PubMed	8180478	5	46.601	64	45.574	48.603
BL37	BL37		MS	5	292	No	PubMed	7908653	5	52.556	72	52.243	53.026
BL4	BL4		MS	8	267	No	PubMed	9107677	5	53.497	78	53.026	54.04
MS2106	UWCA52		MS	4	206	No	PubMed	8759138	5	54.04	85	53.026	54.977
CA500	RM500		MS	4	280	No	PubMed	8012383	5	57.396	91	54.977	60.698
MAF23	MAF23		MS	2	161	No	PubMed	2117407	5	65.617	101	65.013	67.298
AGLA254	AGLA254		MS	18	335	No	Patent	WO9213102	5	70.781	109	67.625	72.869
CSSM022	CSSM22		MS	7	304	No	PubMed	8180478	5	75.254	118	72.869	76.335
IGF-1	IGF-1		MS	3	175	No	PubMed	8012383	5	76.905	128	75.903	77.792
MNS-44	MNS-44		MS	7	180	No	PubMed	11370683	5	78.167	131	76.335	81.265
RM029	RM029		MS	5	143	No	PubMed	7985863	5	86.983	145	86.008	89.125
DIK127	DIK127		MS	3	57	No	PubMed	15466297	5	90.799	151	89.125	92.533
URB052	URB052		MS	2	143	No	PubMed	8624035	5	106.071	162	104.843	108.174
JAB2	JAB2		MS	2	15	No	PubMed	8930096	5	113.845	186	90.799	114.47
HAUT29	HAUT29		MS	8	187	No	PubMed	9021151	5	114.47	192	113.845	115.356
UW48	UW48		MS	5	247	No	PubMed	8589521	5	117.214	196	116.934	118.055
ARO42	ARO42		MS	2	163	No	PubMed	8856921	5	118.055	197	117.214	119.177
ETH2	ETH2		MS	6	275	No	PubMed	8111120	5	118.055	198	117.214	119.177
SRC240	SRC240		MS	10	249	No	PubMed	7818186	5	119.177	199	118.055	120.3
Z27075	IDVGA-9		MS	2	102	No	PubMed	7985836	5	126.435	222	124.411	132.354
CSKB067	CSKB067		MS	2	104	No	PubMed	9172325	5	126.435	229	124.411	127.517
MB006	ETH152		MS	6	247	No	PubMed	8328693	5	127.517	232	126.435	131.132
URB060	URB060		MS	7	281	No	PubMed	8624035	5	133.747	239	133.073	135.361
MNB-71	MNB-71		MS	11	295	No	PubMed	11370682	5	139.265	243	137.715	142.029
NOR44	NOR44		MS	4	166	No	PubMed	7661404	5	140.217	244	135.992	142.029
MNB-207	MNB-207		MS	6	238	No	PubMed	12517073	6	3.488	3	2.548	4.514
MNB-197	MNB-197		MS	6	199	No	PubMed	12517073	6	8.054	9	7.342	9.03
INRA133	INRA133		MS	6	269	No	PubMed	9074927	6	8.054	10	7.342	9.03
BMS5006	BMS5006		MS	5	161	No	PubMed	12517073	6	17.003	20	15.371	20.187
MNB-66	MNB-66		MS	11	289	No	PubMed	11370682	6	29.296	23	20.187	34.791
URB016	URB016		MS	6	278	No	PubMed	8624035	6	34.791	25	29.296	35.965
CSSM059	CSSM59		MS	6	263	No	PubMed	8180478	6	38.715	29	36.537	43.008
MNB-175	MNB-175		MS	5	239	No	PubMed	12517073	6	47.851	42	45.522	48.382
BMS5037	BMS5037		MS	6	272	No	PubMed	12517073	6	48.382	44	47.851	50.664
MNB-202	MNB-202		MS	8	260	No	PubMed	12517073	6	52.01	48	50.664	53.249
MNB-203	MNB-203		MS	3	161	No	PubMed	12517073	6	53.249	51	50.664	57.221
JMP36	OARJMP36		MS	6	273	No	PubMed	8759123	6	57.221	59	55.618	58.104
BMS5015	BMS5015		MS	6	279	No	PubMed	12517073	6	57.542	61	55.618	58.666
DIK082	DIK082		MS	7	302	No	PubMed	8930081	6	58.666	63	58.104	59.506
MNB-23	MNB-23		MS	8	252	No	PubMed	11370682	6	59.506	64	58.666	60.066
BL1099	BL1099		MS	10	135	No	PubMed	9107677	6	59.506	65	58.666	60.066
MNB-192	MNB-192		MS	8	281	No	PubMed	12517073	6	60.066	67	59.506	60.814
TGLA37	TGLA37		MS	5	177	No	Patent	WO9213102	6	60.814	70	60.354	61.276
MNB-208	MNB-208		MS	7	219	No	PubMed	12517073	6	61.276	71	60.814	62.569
BMS5010	BMS5010		MS	6	178	No	PubMed	12517073	6	62.569	72	61.276	69.082
BMS5033	BMS5033		MS	3	117	No	PubMed	12517073	6	69.501	78	65.271	70.124
MNB-209	MNB-209		MS	10	275	No	PubMed	12517073	6	70.124	80	69.501	70.807
MNB-190	MNB-190		MS	5	274	No	PubMed	12517073	6	79.584	98	79.157	83.175
CA028	RM028		MS	3	173	No	PubMed	8270547	6	80.911	99	79.157	83.175
BMS5007	MNB-176		MS	6	188	No	PubMed	9074927	6	83.175	101	79.584	83.599
MNB-176	MNB-176		MS	6	193	No	PubMed	12517073	6	83.175	105	79.584	83.599
MNB-177	MNB-177		MS	3	159	No	PubMed	12517073	6	83.599	106	83.175	85.047
BMS5032	BMS5032		MS	8	203	No	PubMed	12517073	6	83.599	108	83.175	84.565
BMS5028	BMS5028		MS	4	111	No	PubMed	12517073	6	83.599	109	83.175	84.565
BB5	BB5		MS	10	196	No			6	83.599	110	83.175	84.565
MNB-195	MNB-195		MS	3	43	No	PubMed	12517073	6	84.565	111	83.599	87.436
MNB-210	MNB-210		MS	6	303	No	PubMed	12517073	6	85.047	113	84.565	87.436
SRC67	SRC67		MS	4	185	No	PubMed	7818186	6	87.436	115	85.047	88.329
UW54	UW54		MS	4	53	No	PubMed	9363612	6	88.329	118	85.047	89.848
IOBT450	IOBT450		MS	4	39	No	PubMed	8930093	6	88.329	121	80.911	93.005
UW53	UW53		MS	5	56	No	PubMed	8759138	6	88.329	125	85.047	89.848
MNB-180	MNB-180		MS	10	330	No	PubMed	12517073	6	88.633	128	88.329	89.247
EL03	OAREL03		MS	7	151	No	PubMed	9074927	6	89.247	130	88.633	89.848
BY35	BY35		MS	6	300	No	PubMed	9800322	6	89.848	132	89.247	90.943
MNB-194	MNB-194		MS	5	159	No	PubMed	12517073	6	90.943	133	89.848	93.005
MB062	CSN3		MS	5	296	No	PubMed	9074927	6	90.943	134	89.848	91.284
INRAK	INRAK		MS	5	292	No	PubMed	7545949	6	90.943	135	89.848	91.284
BMSB4049	BMSB4049		MS	4	179	No	PubMed	9037605	6	92.144	142	91.284	93.005
CSPS100	CSN3		MS	2	14	No	PubMed	1416254	6	93.005	157	89.848	95.086
MNB-191	MNB-191		MS	7	272	No	PubMed	12517073	6	95.086	169	93.612	98.617
BMS5021	MNB-191		MS	8	267	No	PubMed	12517073	6	95.478	171	93.612	98.617
AFR227	AFR227		MS	11	270	No	PubMed	7733506	6	98.617	172	95.478	100.122
BP7	BP7		MS	6	147	No	PubMed	7908653	6	100.122	174	99.356	100.94
JMP4	OARJMP4		MS	3	23	No	PubMed	8759123	6	103.031	178	92.144	105.553
ILSTS018	ILSTS018		MS	2	51	No	PubMed	7943952	6	103.031	181	100.122	104.151
MNB-200	MNB-200		MS	4	55	No	PubMed	12517073	6	104.151	183	100.94	105.553
BMS5009	BMS5009		MS	14	318	No	PubMed	12517073	6	105.553	184	104.151	106.605
BL32_1	BL32_1		MS	2	183	No	PubMed	9107677	6	106.605	185	105.553	108.711
BMS5001	MNB-198		MS	10	216	No	PubMed	9074927	6	114.14	191	112.633	114.6
MNB-198	MNB-198		MS	10	255	No	PubMed	12517073	6	114.14	192	112.633	114.6
MNB-188	MNB-188		MS	8	296	No	PubMed	12517073	6	114.6	194	114.14	115.293
DIK1177	DIK1177		MS	4	193	No	PubMed	12887179	6	116.094	196	115.293	117.137
ETH8	ETH8		MS	5	70	No	PubMed	8111120	6	118.097	202	117.701	119.628
MNB-182	MNB-182		MS	9	243	No	PubMed	12517073	6	120.466	216	119.9	121.827
BMS5003	BMS5003		MS	5	195	No	PubMed	12517073	6	120.466	218	119.9	121.827
BMS5029	BMS5029		MS	5	196	No	PubMed	12517073	6	120.863	219	119.9	121.827
JMP8	OARJMP8		MS	2	48	No	PubMed	8759123	6	121.827	221	118.664	123.689
BMS5004	BMS5004		MS	11	313	No	PubMed	12517073	6	125.698	228	124.276	127.903
BL1038	BL1038		MS	5	279	No	PubMed	9107677	6	132.761	239	130.04	135.154
BMS5002	BMS5002		MS	8	291	No	PubMed	12517073	6	133.553	241	130.04	135.154
JMP12	OARJMP12		MS	4	186	No	PubMed	8759123	6	137.192	244	133.553	137.192
MNS-91	MNS-91		MS	11	342	No	PubMed	11370683	7	0	0	0	1.572
SRC40	SRC40		MS	11	188	No	PubMed	7818186	7	2.754	4	0	9.13
RM012	RM012		MS	2	102	No	PubMed	7943973	7	9.13	5	2.754	10.71
IDVGA-90	IDVGA-90		MS	10	291	No	PubMed	7486259	7	15.395	8	10.71	16.271
BL1067	BL1067		MS	5	278	No	PubMed	9107677	7	15.395	10	10.71	16.271
BP41	BP41		MS	6	214	No	PubMed	7908653	7	16.271	12	15.395	16.855
BL5-1	BL5		MS	13	288	No	PubMed	9124705	7	16.855	13	16.271	17.461
TGLA176	TGLA176		MS	6	200	No	Patent	WO9213102	7	16.855	14	16.271	17.461
DIK079	DIK079		MS	3	169	No	PubMed	8930081	7	21.553	21	18.3	23.482
URB051	URB051		MS	6	208	No	PubMed	8624035	7	23.971	28	21.553	26.396
IDVGA-62A	IDVGA-62A		MS	4	134	No	PubMed	7486259	7	23.971	29	21.553	26.396
CA006	RM006		MS	4	82	No	PubMed	8270546	7	27.049	33	23.971	32.896
CSSM020	CSSM20		MS	4	216	No	PubMed	8180478	7	32.896	47	29.138	36.503
IL4	IL4		MS	7	230	No	PubMed	9074927	7	35.154	54	33.601	36.503
BOBT24	BOBT24		MS	7	233	No	PubMed	8759128	7	35.154	55	33.601	36.503
BM6105	BM6105		MS	8	285	No	PubMed	8563170	7	39.87	62	37.239	41.392
TGLA48	TGLA48		MS	3	185	No	Patent	WO9213102	7	41.392	63	39.87	42.45
TGLA303	TGLA303		MS	11	276	No	Patent	WO9213102	7	42.45	64	41.392	50.987
TGLA164	TGLA164		MS	7	256	No	Patent	WO9213102	7	58.982	69	58.362	60.648
UWCA20	UWCA20		MS	7	249	No	PubMed	7912049	7	62.245	74	60.648	62.954
CSKB071	CSKB071		MS	5	173	No	PubMed	9172325	7	66.263	88	65.904	67.116
CSSM057	CSSM57		MS	3	154	No	PubMed	8180478	7	70.481	94	68.98	73.886
DIK050	DIK050		MS	12	271	No	PubMed	8930081	7	76.278	104	75.961	77.118
MNB-15	MNB-15		MS	10	321	No	PubMed	11370682	7	77.118	107	76.278	78.139
INRABERN192	INRABERN192		MS	7	277	No	PubMed	10050281	7	86.716	124	83.88	87.705
INRA192	INRA192		MS	7	278	No	PubMed	9074927	7	86.716	125	83.88	87.705
MNS-1	MNS-1		MS	23	201	No	PubMed	11370683	7	98.328	140	95.89	100.23
AE129	OARAE129		MS	3	137	No	PubMed	8363106	7	100.23	141	98.328	101.314
MNS-13	MNS-13		MS	9	272	No	PubMed	11370683	7	105.421	146	103.367	107.395
BMS522	BMS522		MS	5	95	No	PubMed	8563170	7	124.867	164	124.269	129.256
INRA053	INRA053		MS	5	206	No	PubMed	7545949	7	129.256	170	127.159	130.562
DIK119	DIK119		MS	6	144	No	PubMed	14510673	7	130.562	175	129.256	132.716
BMON123	BMON123		MS	3	86	No	PubMed	11424702	7	139.334	184	138.127	139.882
BL1043	BL1043		MS	10	354	No	PubMed	9107677	7	139.882	186	138.127	139.882
UW47	UW47		MS	4	143	No	PubMed	8589521	8	0	0	0	2.393
Z27077	IDVGA-11		MS	6	188	No	PubMed	7985836	8	11.342	8	4.578	16.205
INRA097	INRA097		MS	5	226	No	PubMed	7545949	8	12.146	9	7.446	16.205
SRC276	SRC276		MS	7	250	No	PubMed	7818186	8	16.205	11	12.146	18.606
DIK106	DIK106		MS	13	325	No	PubMed	8930081	8	28.531	22	25.097	31.428
BP2	BP2		MS	8	156	No	PubMed	7908653	8	30.517	23	25.097	31.428
MNB-80	MNB-80		MS	13	327	No	PubMed	11370682	8	31.428	27	30.517	32.651
TGLA10	TGLA10		MS	3	188	No	Patent	WO9213102	8	33.915	31	32.651	37.502
MNB-31	MNB-31		MS	2	93	No	PubMed	11370682	8	45.745	37	44.95	46.5
INRA180	INRAMTT180		MS	11	301	No	PubMed	7793701	8	45.745	38	44.95	46.5
MNB-2	MNB-2		MS	8	225	No	PubMed	11370682	8	46.5	39	45.745	47.279
CSSM037	CSSM37		MS	7	148	No	PubMed	8180478	8	47.279	40	46.5	50.309
BL36-2	BL36-2		MS	7	278	No	PubMed	9107677	8	52.507	45	50.309	54.843
RM032	RM032		MS	2	39	No	PubMed	7985863	8	52.571	46	47.279	61.599
DIK5254	DIK5254		MS	2	50	No	PubMed	15466297	8	52.824	49	48.043	55.526
CP39	OARCP39		MS	2	15	No	PubMed	9074927	8	52.824	51	33.915	54.843
TGLA13	TGLA13		MS	7	243	No	Patent	WO9213102	8	54.843	52	52.824	55.165
INRA129	INRA129		MS	7	233	No	PubMed	7545949	8	54.843	54	52.824	55.165
UW63	UW63		MS	8	120	No	PubMed	9363612	8	54.844	55	52.824	58.105
INRA122	INRA122		MS	5	192	No	PubMed	7545949	8	55.526	57	55.165	58.105
HU414	HU414		MS	3	133	No	PubMed	9074927	8	55.526	58	55.165	61.599
MCM505	MCM505		MS	7	151	No	PubMed	7486264	8	61.599	60	58.105	62.629
HUJ174	HUJ174		MS	6	191	No	PubMed	7793693	8	63.454	63	62.629	63.998
UW29	UW29		MS	4	280	No	PubMed	8589521	8	67.971	69	67.164	68.515
CSSM027	CSSM27		MS	3	119	No	PubMed	8180478	8	68.515	75	67.971	69.864
MNS-17	MNS-17		MS	6	71	No	PubMed	11370683	8	70.428	82	69.864	71.482
URB037	URB037		MS	8	316	No	PubMed	8624035	8	70.428	84	69.864	71.482
MCM64	MCM64		MS	8	235	No	PubMed	7695133	8	72.484	87	70.428	74.385
IDVGA-52	IDVGA-52		MS	12	308	No	PubMed	8535071	8	84.862	102	78.894	85.948
MB065	HEL9		MS	12	279	No	PubMed	8328703	8	86.889	106	84.862	88.83
DIK074	DIK074		MS	7	222	No	PubMed	8930081	8	97.967	122	94.68	105.745
SRC259	SRC259		MS	7	221	No	PubMed	7818186	8	99.037	123	97.591	103.061
MNB-38	MNB-38		MS	3	174	No	PubMed	11370682	8	105.745	125	103.061	113.685
MNB-29	MNB-29		MS	7	169	No	PubMed	11370682	8	115.398	129	105.745	116.794
INRA059	INRA059		MS	4	131	No	PubMed	7545949	8	120.468	133	119.932	120.87
CSSM047	CSSM47		MS	6	224	No	PubMed	8180478	8	120.87	134	120.468	121.459
MNB-91	MNB-91		MS	8	256	No	PubMed	11370682	8	121.733	137	120.468	122.234
BMCB9001	BMCB9001		MS	3	49	No	PubMed	9074927	8	121.733	138	120.468	122.956
SRC221	SRC221		MS	6	201	No	PubMed	7818186	8	123.317	143	122.234	125.003
RM042	RM042		MS	3	42	No	PubMed	8624045	9	0	0	0	4.893
INRA136	INRA136		MS	6	128	No	PubMed	7545949	9	5.379	4	0	6.498
BY21	BY21		MS	8	191	No	PubMed	9800322	9	10.209	14	9.654	12.755
MB009	ETH225		MS	7	321	No	PubMed	8328693	9	12.755	19	10.209	15.122
DIK4889	DIK4889		MS	2	41	No	PubMed	15466297	9	30.092	29	12.755	32.579
INRA127	INRA127		MS	2	49	No	PubMed	7545949	9	30.923	32	27.787	32.579
UW36	UW36		MS	3	202	No	PubMed	8589521	9	32.579	33	30.923	36.546
CSSM025	CSSM25		MS	4	155	No	PubMed	8180478	9	45.742	48	43.859	48.741
TGLA261	TGLA261		MS	12	275	No	Patent	WO9213102	9	49.664	53	47.121	50.001
UWCA9	UWCA9		MS	7	277	No	PubMed	8161030	9	50.001	54	49.664	50.929
TGLA73	TGLA73		MS	6	230	No	Patent	WO9213102	9	78.141	92	75.471	79.835
MM12E6	MM12E6		MS	8	283	No	PubMed	7818181	9	84.845	97	82.156	87.166
INRA144	INRA144		MS	10	299	No	PubMed	7943953	9	91.567	103	88.723	91.924
INRA084	INRA084		MS	6	238	No	PubMed	7545949	9	91.567	106	88.723	91.924
DIK096	DIK096		MS	7	173	No	PubMed	8930081	9	95.39	110	91.924	97.869
URB028	URB028		MS	8	315	No	PubMed	8624035	9	97.869	113	95.969	98.801
MNS-41	MNS-41		MS	3	131	No	PubMed	11370683	9	97.869	114	95.39	98.801
URB024	URB024		MS	8	276	No	PubMed	8624035	9	98.801	115	97.869	102.44
MNB-43	MNB-43		MS	11	334	No	PubMed	11370682	10	5.454	3	2.744	7.254
CSSM038	CSSM38		MS	11	328	No	PubMed	8180478	10	11.027	7	7.481	16.324
TGLA131	TGLA131		MS	2	15	No	Patent	WO9213102	10	24.704	17	5.454	27.927
BL1035	BL1035		MS	11	304	No	PubMed	9107677	10	32.232	32	27.927	33.328
INRA069	INRA069		MS	4	257	No	PubMed	7545949	10	34.649	39	34.135	35.679
DIK120	DIK120		MS	7	178	No	PubMed	15466297	10	39.775	47	38.153	41.652
URB025	URB025		MS	3	187	No	PubMed	8624035	10	42.143	52	41.652	43.592
TGLA378	TGLA378		MS	7	186	No	PubMed	1765384	10	44.261	54	42.143	46.415
TGLA4	TGLA4		MS	3	135	No	Patent	WO9213102	10	44.859	59	44.261	46.415
BY79	BY79		MS	5	156	No	PubMed	9800322	10	46.415	63	44.859	51.353
BM807	BM807		MS	5	100	No	PubMed	9800322	10	55.323	80	53.483	55.728
MS2174	TGLA102		MS	7	276	No	PubMed	9363599	10	62.457	92	60.963	64.927
MNS-18	MNS-18		MS	5	142	No	PubMed	11370683	10	64.927	95	60.963	66.446
INRA071	INRA071		MS	11	336	No	PubMed	7545949	10	68.703	101	68.256	70.137
TGLA433	TGLA433		MS	7	233	No	Patent	WO9213102	10	74.608	106	72.461	78.416
CSRM60	CSRM60		MS	8	296	No	PubMed	8012383	10	78.416	110	74.608	79.034
INRA096	INRA096		MS	8	226	No	PubMed	7545949	10	79.034	112	78.416	79.607
INRA037	INRA037		MS	10	322	No	PubMed	7545949	10	79.607	113	79.034	80.206
DIK020	DIK020		MS	7	282	No	PubMed	8572374	10	90.663	138	88.208	91.99
TGLA272	TGLA272		MS	8	224	No	Patent	WO9213102	10	98.335	148	96.414	101.174
BP31	BP31		MS	4	237	No	PubMed	7908653	10	101.967	151	98.335	104.548
CSSM046	CSSM46		MS	13	328	No	PubMed	8180478	10	105.2	154	101.967	105.478
CSSM039	CSSM39		MS	14	318	No	PubMed	8180478	10	105.2	155	101.967	105.478
DIK101	DIK101		MS	9	316	No	PubMed	8930081	10	107.153	158	106.036	109.721
AE64	OARAE64		MS	2	156	No	PubMed	8161023	10	110.197	161	109.721	111.151
BL1134	BL1134		MS	6	167	No	PubMed	9107677	10	113.696	165	111.847	115.86
SRC323	SRC323		MS	9	197	No	PubMed	7818186	10	113.696	166	111.847	115.86
PZ103	PZ103		MS	8	315	No	PubMed	9172320	11	1.495	1	0	2.245
HAUT30	HAUT30		MS	8	286	No	PubMed	9021151	11	1.495	2	0	2.245
HELMTT43	HELMTT43		MS	4	178	No	PubMed	9107686	11	2.245	3	1.495	3.226
BM827	BM827		MS	2	134	No	PubMed	7908653	11	10.587	13	9.081	12.085
INRA044	INRA044		MS	6	171	No	PubMed	7545949	11	12.085	16	10.587	14.103
HELMTT46	HELMTT46		MS	7	196	No	PubMed	9107686	11	14.103	19	12.085	18.675
MNB-40	MNB-40		MS	12	328	No	PubMed	11370682	11	20.052	29	19.495	20.747
BY43	BY43		MS	2	140	No	PubMed	9800322	11	22.138	35	21.694	23.039
MNB-70	MNB-70		MS	9	302	No	PubMed	11370682	11	25.857	43	24.902	29.42
INRA177-2	INRA177		MS	8	273	No	PubMed	7545949	11	36.074	53	35.264	37.709
INRA177	INRA177		MS	8	273	No	PubMed	7545949	11	36.369	54	35.264	37.709
CA096	RM096		MS	8	339	No	PubMed	7702220	11	41.75	59	37.709	43.095
INRA199	INRA199		MS	14	297	No	PubMed	9074927	11	47.367	63	44.925	48.558
TGLA327	TGLA327		MS	4	178	No	Patent	WO9213102	11	47.367	64	44.925	48.558
INRA198	INRA198		MS	9	180	No	PubMed	8000139	11	47.367	66	44.925	48.558
INRA131	INRA131		MS	10	295	No	PubMed	7545949	11	48.558	67	47.367	48.833
MS2180	CSSM016		MS	9	235	No	PubMed	8180478	11	50.077	70	48.833	51.314
MNB-41	MNB-41		MS	13	253	No	PubMed	11370682	11	51.314	71	50.077	51.581
INRA111	INRA111		MS	7	297	No	PubMed	7545949	11	54.331	75	51.581	55.849
DIK023	DIK023		MS	10	305	No	PubMed	8572375	11	57.491	81	56.701	58.011
MNS-104	MNS-104		MS	6	129	No	PubMed	11370683	11	60.385	85	58.011	62.551
BMC9009	IL1B		MS	7	310	No	PubMed	9800322	11	62.551	97	61.252	62.837
BMC9004	PAX8		MS	6	295	No	PubMed	9800322	11	62.837	98	62.551	64.269
HELMTT41	HELMTT41		MS	7	250	No	PubMed	9107686	11	65.785	106	64.627	66.489
INRA032	INRA032		MS	7	163	No	PubMed	7545949	11	69.661	109	67.192	70.795
MB110	INRA032		MS	7	195	No	PubMed	7545949	11	70.192	110	67.192	70.795
INRA055	INRA055		MS	2	35	No	PubMed	7545949	11	70.192	114	67.192	70.795
MS2177	ARO62		MS	3	108	No	PubMed	8856921	11	70.771	115	67.192	72.485
TGLA340	TGLA340		MS	7	209	No	Patent	WO9213102	11	76.469	131	75.235	78.322
INRA115	INRA115		MS	5	121	No	PubMed	7545949	11	79.716	140	78.322	80.176
CSSM052	CSSM52		MS	2	15	No	PubMed	8180478	11	79.716	145	65.785	91.129
DIK028	DIK028		MS	10	323	No	PubMed	8572375	11	80.611	155	80.176	82.325
IDVGA-3	IDVGA-3		MS	10	317	No	PubMed	7985836	11	83.06	159	82.325	85.816
BMON120	BMON120		MS	4	90	No	PubMed	11424702	11	86.928	161	83.06	92.38
MS2189	HUJVI74		MS	7	267	No	PubMed	8012383	11	93.074	164	92.38	93.438
HUJV174	HUJVI74		MS	8	294	No	PubMed	8161029	11	93.438	168	93.074	97.138
BMS1758	BMS1758		MS	9	218	No	PubMed	8563170	11	97.438	174	97.138	98.482
BL1103	BL1103		MS	9	244	No	PubMed	9107677	11	98.83	180	98.482	106.473
TGLA436	TGLA436		MS	6	250	No	Patent	WO9213102	11	106.473	182	98.83	110.701
CP34	OARCP34		MS	4	119	No	PubMed	7733504	11	111.308	187	110.701	113.809
INRA162	INRABER162		MS	9	269	No	PubMed	8000139	11	111.817	188	110.281	113.335
INRABER162	INRABER162		MS	9	269	No	PubMed	8000139	11	111.962	190	106.473	113.335
RM051	RM051		MS	4	132	No	PubMed	7702217	11	114.883	196	111.962	115.42
MB070	HEL13		MS	7	236	No	PubMed	8328703	11	123.628	218	122.59	124.593
TGLA36	TGLA36		MS	7	243	No	Patent	WO9213102	12	6.04	4	5.29	7.166
DIK056	DIK056		MS	8	328	No	PubMed	8930081	12	7.459	6	7.166	7.734
TGLA9	TGLA9		MS	7	302	No	PubMed	8012383	12	7.734	7	7.459	8.052
SRC146	SRC146		MS	9	253	No	PubMed	7818186	12	10.922	10	9.732	14.36
BY78	BY78		MS	8	212	No	PubMed	9800322	12	15.119	14	14.361	20.144
BM6108	BM6108		MS	9	299	No	PubMed	7908653	12	15.119	15	14.361	16.218
BL1022	BL1022		MS	5	187	No	PubMed	9107677	12	20.144	18	15.119	23.887
RM178	RM178		MS	4	215	No	PubMed	8012383	12	23.887	22	20.872	24.187
RB2	RB1		MS	3	159	No	PubMed	9027485	12	24.187	23	23.887	24.583
BY12	BY12		MS	2	96	No	PubMed	9800322	12	27.444	25	24.583	33.881
BY10	BY10		MS	4	189	No	PubMed	9800322	12	27.444	26	24.583	33.881
IDVGA-57	IDVGA-57		MS	6	306	No	PubMed	8535071	12	29.142	27	24.583	33.881
CSSM048	CSSM48		MS	5	122	No	PubMed	8180478	12	37.268	34	35.816	39.867
TEXAN-3	TEXAN3		MS	3	102	No	PubMed	7943968	12	37.268	35	35.816	39.867
AGLA226	AGLA226		MS	8	234	No	Patent	WO9213102	12	37.268	36	35.816	39.867
INRA138	INRA138		MS	8	269	No	PubMed	9074927	12	37.268	37	35.816	39.867
TGLA28	TGLA28		MS	7	219	No	Patent	WO9213102	12	40.876	41	40.236	42.827
FLT3	FLT1		MS	8	200	No	PubMed	9027485	12	40.876	42	40.236	42.827
RM162	RM162		MS	10	310	No	PubMed	8624045	12	42.827	43	40.876	43.753
IDVGA-41	IDVGA-41		MS	2	73	No	PubMed	8000143	12	43.95	50	42.827	47.385
FLT2	FLT1		MS	2	96	No	PubMed	9027485	12	44.113	51	40.876	46.336
BMA9248	BMA9248		MS	2	34	No	PubMed	9074927	12	47.385	58	44.717	54.596
BM2901	BM2901		MS	4	211	No	PubMed	8563170	12	54.596	63	50.407	56.275
TGLA345	TGLA345		MS	8	311	No	Patent	WO9213102	12	56.275	64	54.596	58.521
DIK097	DIK097		MS	9	202	No	PubMed	8930081	12	61.834	72	60.424	63.259
DIK016	DIK016		MS	8	218	No	PubMed	8572374	12	71.32	85	70.424	73.628
SRC97	SRC97		MS	4	171	No	PubMed	7818186	12	73.628	88	71.32	76.472
MNB-49	MNB-49		MS	9	224	No	PubMed	11370682	12	76.472	89	73.628	78.559
RM113	RM113		MS	7	252	No	PubMed	7702217	12	81.409	91	78.559	82.975
CIOBT323	IOBT323		MS	10	202	No	PubMed	8572373	12	85.465	103	83.589	86.883
MB100	INRA005		MS	4	270	No	PubMed	1492706	12	86.883	105	85.465	88.277
MNB-37	MNB-37		MS	4	93	No	PubMed	11370682	12	88.277	107	86.883	97.225
URB054	URB054		MS	7	286	No	PubMed	8624035	12	100.439	111	99.314	101.994
HAUT1	HAUT1		MS	3	193	No	PubMed	7733494	12	106.802	120	104.921	109.008
COL4A1	COL4A1		MS	5	123	No	PubMed	9027485	12	108.284	121	104.921	109.008
FX2	F10		MS	7	176	No	PubMed	9027485	12	109.369	124	109.008	109.979
INRA209	INRA209		MS	6	164	No	PubMed	7928389	12	109.979	125	109.008	109.979
DIK083	DIK083		MS	9	328	No	PubMed	8930081	13	0	0	0	1.021
UWCA21	UWCA21		MS	5	257	No	PubMed	7985855	13	5.795	6	3.663	7.49
MNS-97	MNS-97		MS	5	137	No	PubMed	11370683	13	7.49	7	5.795	15.929
TGLA23	TGLA23		MS	9	207	No	Patent	WO9213102	13	8.99	8	5.795	11.057
TGLA6	TGLA6		MS	4	226	No	Patent	WO9213102	13	18.092	11	15.929	19.429
AF2	AF2		MS	2	107	No	PubMed	8759141	13	19.429	13	18.092	20.101
MNB-77	MNB-77		MS	11	244	No	PubMed	11370682	13	20.101	14	19.429	20.698
MNB-54	MNB-54		MS	4	169	No	PubMed	11370682	13	20.101	15	18.092	20.698
MNS-75	MNS-75		MS	5	194	No	PubMed	11370683	13	20.698	16	20.101	22.995
MNS-8	MNS-8		MS	6	307	No	PubMed	11370683	13	22.995	20	21.241	24.169
DIK5230	DIK5230		MS	2	81	No	PubMed	15466297	13	27.604	23	24.169	28.555
HUJ616	HUJ616		MS	8	310	No	PubMed	8239082	13	51.728	55	49.938	52.096
URB063	URB063		MS	5	113	No	PubMed	8624035	13	51.729	60	49.938	54.646
INRA052	INRA052		MS	7	271	No	PubMed	7545949	13	52.096	61	51.728	53.138
INRA051	INRA051		MS	7	271	No	PubMed	7545949	13	52.39	62	51.728	53.138
TGLA389	TGLA389		MS	4	28	No	Patent	WO9213102	13	57.72	68	54.646	70.492
UWCA25	UWCA25		MS	6	265	No	PubMed	7702223	13	59.268	75	58.342	61.857
URB021B	URB058		MS	6	264	No	PubMed	8624035	13	60.57	78	54.646	61.857
DIK054	DIK054		MS	7	296	No	PubMed	8930081	13	61.857	79	60.57	62.821
ETH7	ETH7		MS	11	313	No	PubMed	8111120	13	64.816	83	64.186	66.539
BL42	BL42		MS	4	231	No	PubMed	7908653	13	70.492	88	67.853	71.775
MNB-55	MNB-55		MS	8	133	No	PubMed	11370682	13	71.775	96	67.853	73.479
MNS-65	MNS-65		MS	2	58	No	PubMed	11370683	13	77.672	113	75.722	81.57
BL1071	BL1071		MS	9	310	No	PubMed	9107677	13	81.57	115	77.672	82.709
AGLA232	AGLA232		MS	11	322	No	Patent	WO9213102	13	92.031	128	89.256	95.126
DIK093	DIK093		MS	11	240	No	PubMed	8930081	13	100.032	135	97.919	102.752
URB004	URB004		MS	4	33	No	PubMed	8624035	13	100.032	136	86.486	106.038
CSSM017	CSSM17		MS	5	175	No	PubMed	8180478	13	105.535	140	104.539	106.038
CSSM066	CSSM66		MS	10	236	No	PubMed	8012383	14	5.125	2	0	7.369
BM1508	BM1508		MS	6	235	No	PubMed	8563170	14	17.847	13	14.012	21.3
MNS-48	MNS-48		MS	2	19	No	PubMed	11370683	14	25.71	17	10.501	31.262
MNB-14	MNB-14		MS	6	248	No	PubMed	11370682	14	32.12	23	31.262	33.313
RM180	RM180		MS	8	294	No	PubMed	8012383	14	33.313	25	32.12	34.249
DIK121	CEBPD		MS	7	274	No	PubMed	14687085	14	34.249	30	33.746	34.685
RM011	RM011		MS	10	305	No	PubMed	7943973	14	43.636	41	41.71	45.802
CSSM055	CSSM55		MS	6	261	No	PubMed	8180478	14	48.928	54	48.228	49.831
BL1009	BL1009		MS	8	286	No	PubMed	9107677	14	48.928	58	48.228	49.831
INRA094	INRA094		MS	6	220	No	PubMed	7545949	14	49.831	61	48.928	50.918
DIK062	DIK062		MS	5	208	No	PubMed	8930081	14	49.831	63	48.928	50.918
BL1029	BL1029		MS	8	292	No	PubMed	9107677	14	59.438	73	57.65	60.072
DIK4963	DIK4963		MS	2	72	No	PubMed	15466297	14	75.034	103	69.794	76.053
CA066	RM066		MS	3	92	No	PubMed	7702217	14	81.253	112	79.786	82.826
BL1036	BL1036		MS	8	237	No	PubMed	9107677	14	100.018	135	95.14	103.522
MNS-53	MNS-53		MS	3	208	No	PubMed	11370683	15	0.917	2	0	1.842
MGTG13B	MGTG13B		MS	5	204	No	Patent	WO9213102	15	8.253	7	6.461	9.414
DIK102	DIK102		MS	6	233	No	PubMed	8930081	15	15.154	16	13.962	15.997
MNB-56	MNB-56		MS	8	235	No	PubMed	11370682	15	28.016	37	26.998	29.099
JAB8	JAB8		MS	5	262	No	PubMed	7733496	15	31.271	45	29.901	32.776
MAF65	MAF65		MS	2	111	No	PubMed	1570900	15	32.774	49	29.901	35.068
MB069	HEL1		MS	5	169	No	PubMed	8328703	15	38.007	57	35.719	40.3
JAB4	JAB4		MS	4	211	No	PubMed	7733496	15	39.119	59	35.719	40.3
BB1538	MYOD1		MS	3	102	No	PubMed	11420620	15	41.241	66	38.007	44.041
MS2238	ABS011		MS	6	144	No	PubMed	8617692	15	44.041	74	43.05	46.644
DIK036	DIK036		MS	8	216	No	PubMed	8930081	15	54.135	89	52.309	58.692
MB076	HBB		MS	8	250	No	PubMed	9074927	15	54.81	91	52.309	58.692	chr11	4668706	5232322
INRA046	INRA046		MS	5	184	No	PubMed	8281017	15	59.694	100	58.692	61.208
IDVGA-28	IDVGA-28		MS	2	62	No	PubMed	8535071	15	66.85	103	61.208	74.632
IDVGA-32	IDVGA-32		MS	6	224	No	PubMed	8535071	15	68.233	106	61.208	70.59
Z27076	IDVGA-10		MS	10	320	No	PubMed	7985836	15	69.036	111	64.037	70.59
BY1522	BDNF		MS	7	277	No	PubMed	11420620	15	74.632	114	70.59	75.413
TGLA75	TGLA75		MS	5	211	No	Patent	WO9213102	15	90.689	140	90.007	93.191
CA004	RM004		MS	6	149	No	PubMed	8270545	15	93.191	143	90.689	95.079
IOBT395	IOBT395		MS	7	277	No	PubMed	8759142	15	95.079	147	93.191	96.118
BL1095	BL1095		MS	6	269	No	PubMed	9107677	15	96.118	148	95.079	98.288
IDVGA-23	IDVGA-23		MS	5	217	No	PubMed	8856905	15	101.338	156	99.527	102.419
MGTG1	MGTG1		MS	5	176	No	Patent	WO9213102	16	0	1	0	0.913
TGLA245	TGLA245		MS	9	256	No	Patent	WO9213102	16	0.913	3	0	2.703
HUJ614	HUJ614		MS	8	311	No	PubMed	8239081	16	14.196	14	12.034	14.776
DIK043	DIK043		MS	5	203	No	PubMed	8930081	16	21.438	20	19.394	23.866
BY22	BY22		MS	7	260	No	PubMed	9800322	16	34.733	32	33.968	35.401
DIK116	DIK116		MS	12	300	No	PubMed	15466297	16	37.179	34	35.401	38.555
DIK117	DIK117		MS	7	254	No	PubMed	15466297	16	37.179	37	35.401	38.555
DIK118	DIK118		MS	5	195	No	PubMed	15466297	16	37.179	38	34.733	38.555
TGLA53	TGLA53		MS	12	257	No	Patent	WO9213102	16	38.555	45	37.179	40.333
MNB-72	MNB-72		MS	14	280	No	PubMed	11370682	16	40.333	47	38.555	40.795
ETH11	ETH11		MS	4	109	No	PubMed	8111120	16	54.131	67	52.19	56.301
CSSM003	CSSM3		MS	2	48	No	PubMed	8180478	16	54.131	70	48.557	56.301
RME15	RME15		MS	5	164	No	PubMed	10895307	16	54.131	71	52.19	56.301
IDVGA-49	IDVGA-49		MS	8	330	No	PubMed	8535071	16	54.131	73	52.19	54.503
CSSM028	CSSM28		MS	7	198	No	PubMed	8180478	16	54.131	74	52.19	54.503
MCM507	MCM507		MS	3	190	No	PubMed	7486264	16	54.503	75	54.131	56.301
MS2252	IDVGA25C		MS	2	28	No	PubMed	8856905	16	59.311	84	54.131	70.969
IDVGA-26	IDVGA-26		MS	3	103	No	PubMed	8535071	16	60.161	86	59.311	61.078
IDVGA-69	IDVGA-69		MS	5	198	No	PubMed	8535071	16	64.519	93	62.314	65.245
ISAGBU	ISAGBUTG1		MS	8	207	No	PubMed	9074927	16	65.245	95	64.835	67.692
INRA48	INRA048		MS	10	261	No	PubMed	7545949	16	70.969	99	67.693	73.056
MNB-92	MNB-92		MS	2	87	No	PubMed	11370682	16	74.579	102	73.056	77.555
MB103	INRA013		MS	7	276	No	PubMed	1492706	16	88.782	114	87.209	90.367
HUJ625	HUJ625		MS	8	266	No	PubMed	8239083	16	90.367	116	88.782	91.265
MNS-101	MNS-101		MS	9	290	No	PubMed	11370683	17	1.571	4	0	2.411
URB048	URB048		MS	4	265	No	PubMed	8624035	17	4.82	7	2.411	5.499
VH98	OARVH98		MS	10	280	No	PubMed	8363110	17	15.414	17	15.042	17.312
MNB-10	MNB-10		MS	9	322	No	PubMed	11370682	17	25.131	25	24.375	25.806
MNS-52	MNS-52		MS	2	49	No	PubMed	11370683	17	38.863	39	37.597	45.529
BMS1510	BMS1510		MS	2	65	No	PubMed	8563170	17	38.863	40	29.459	40.588
CSSM009	CSSM9		MS	8	341	No	PubMed	8180478	17	38.863	41	37.597	39.348
BMS1373	BMS1373		MS	6	206	No	PubMed	8563170	17	39.348	43	38.863	41.114
FCB48	OARFCB48		MS	5	303	No	PubMed	8161031	17	42.293	47	41.114	45.016
INRA110	INRA110		MS	6	183	No	PubMed	7545949	17	53.511	56	52.906	55.305
MB008	ETH185		MS	7	230	No	PubMed	8328693	17	55.305	57	53.511	57.684
CP16	OARCP16		MS	4	102	No	PubMed	7733503	17	55.305	58	52.906	57.684
BY74	BY74		MS	5	188	No	PubMed	9800322	17	55.305	59	53.511	57.684
IDVGA-40	IDVGA-40		MS	8	286	No	PubMed	8535071	17	60.187	66	59.568	62.987
ACC08	URB002		MS	7	268	No	PubMed	8624035	17	62.987	67	60.187	64.174
CSSM033	CSSM33		MS	7	247	No	PubMed	8180478	17	67.91	73	67.076	68.426
HUJ223	HUJ223		MS	8	209	No	PubMed	8161029	17	67.91	77	67.076	68.426
BL50	BL50		MS	4	120	No	PubMed	7908653	17	73.556	84	71.008	76.002
MNS-96	MNS-96		MS	2	50	No	PubMed	11370683	17	74.518	85	68.426	76.002
TGLA170	TGLA170		MS	5	223	No	Patent	WO9213102	17	76.002	86	74.518	78.044
UW68	UW68		MS	2	172	No	PubMed	9720194	17	81.141	93	79.227	82.017
INRA025	INRA025		MS	8	282	No	PubMed	7545949	17	82.921	96	82.017	83.608
MNB-52	MNB-52		MS	7	292	No	PubMed	11370682	17	88.675	107	86.086	89.588
MS2263	BB1542		MS	6	284	No	PubMed	10947114	17	95.15	121	94.506	96.789
BB1542	BB1542		MS	6	260	No	PubMed	10947114	17	95.15	122	94.506	96.789
BB1543	BB1543		MS	8	232	No	PubMed	10947114	17	95.15	126	94.506	96.789
IDVGA-42	IDVGA-42		MS	2	35	No	PubMed	8535071	18	0	0	0	15.761
IDVGA-31	IDVGA-31		MS	9	238	No	PubMed	8535071	18	0	1	0	1.203
TGLA357	TGLA357		MS	5	190	No	Patent	WO9213102	18	8.657	10	6.3	9.955
MNB-74	MNB-74		MS	9	324	No	PubMed	11370682	18	9.955	12	8.657	11.054
INRA038	INRA038		MS	2	50	No	PubMed	7545949	18	11.78	15	8.657	15.761
MNB-67	MNB-67		MS	11	271	No	PubMed	11370682	18	12.008	16	11.599	13.485
ABS013	ABS013		MS	4	184	No	PubMed	8617692	18	15.761	20	13.485	18.517
UWCA28	UWCA28		MS	2	106	No	PubMed	7702223	18	15.761	21	13.485	18.517
DIK122	DIK122		MS	6	228	No	PubMed	15466297	18	20.705	26	20.088	21.691
TEXAN-10	TEXAN10		MS	6	303	No	PubMed	7733502	18	20.705	29	20.088	21.691
BL1016	BL1016		MS	4	195	No	PubMed	9107677	18	24.976	37	21.797	27.627
INRA121	INRA121		MS	8	246	No	PubMed	7545949	18	30.271	39	27.627	31.494
AF3	AF3		MS	2	54	No	PubMed	8759141	18	38.39	50	32.187	42.155
MS2277	AF3		MS	2	55	No	PubMed	9074927	18	38.39	51	32.187	42.155
INRABERN185	INRABERN185		MS	4	186	No	PubMed	10050281	18	40.28	59	33.229	41.361
INRA185	INRA185		MS	4	188	No	PubMed	9074927	18	40.28	60	33.229	41.361
HAUT14	HAUT14		MS	9	221	No	PubMed	7733494	18	42.191	63	41.361	43.362
RM181	RM181		MS	4	170	No	PubMed	8624045	18	43.362	66	42.191	44.024
INRA063	INRA063		MS	6	246	No	PubMed	7545949	18	48.53	74	45.253	51.234
DIK114	CEBPA		MS	5	176	No	PubMed	9800331	18	56.713	85	54.132	57.485
DIK067	DIK067		MS	6	238	No	PubMed	8930081	18	68.446	123	67.84	70.542
IDVGA-55	IDVGA-55		MS	4	192	No	PubMed	8535071	18	70.542	132	68.446	72.641
RM128	RM128		MS	7	281	No	PubMed	8624045	18	76.355	141	75.236	77.346
TGLA227	TGLA227		MS	9	351	No	Patent	WO9213102	18	87.478	160	82.859	87.767
MNB-1	MNB-1		MS	7	252	No	PubMed	11370682	19	0.399	3	0	3.604
X82261	X82261		MS	6	171	No	PubMed	9074927	19	18.802	14	18.251	20.396
INRABERN148	INRABERN148		MS	6	273	No	PubMed	10050281	19	27.796	26	26.875	28.954
URB046	URB046		MS	4	241	No	PubMed	8624035	19	40.006	40	39.142	40.602
URB026	URB026		MS	4	241	No	PubMed	8624035	19	40.006	41	39.142	40.602
URB044	URB044		MS	9	190	No	PubMed	8624035	19	40.314	50	39.142	40.602
MS2549	TGLA51		MS	6	298	No	Patent	WO9213102	19	40.314	52	37.579	40.602
UW32	UW32		MS	4	241	No	PubMed	8589521	19	40.621	55	40.314	42.88
UW33	UW33		MS	7	277	No	PubMed	8589521	19	46.895	76	45.118	47.227
BP20	BP20		MS	8	299	No	PubMed	7908653	19	47.227	77	46.895	48.304
IDVGA-46	IDVGA-46		MS	6	183	No	PubMed	8535071	19	48.304	78	47.227	49.835
UW40	UW40		MS	4	207	No	PubMed	8589521	19	54.383	87	53.493	56.098
FCB193	OARFCB193		MS	2	185	No	PubMed	8328699	19	61.076	104	59.938	62.872
ETH12	ETH12		MS	2	25	No	PubMed	8111120	19	62.872	107	61.076	66.255
URB032	URB032		MS	7	183	No	PubMed	8624035	19	64.326	115	62.872	66.255
CSSM015	CSSM15		MS	2	25	No	PubMed	8180478	19	66.291	123	61.076	78.675
DIK039	DIK039		MS	10	225	No	PubMed	8930081	19	68.665	132	66.603	70.843
CSSM065	CSSM65		MS	5	250	No	PubMed	8012383	19	74.232	138	70.843	74.582
MB087	MAP2C		MS	4	249	No	PubMed	1416254	19	74.582	139	74.232	75.115
CSPS109	MAP2C		MS	3	15	No	PubMed	9074927	19	74.582	143	68.783	76.424
BOVTAU	MAP2C		MS	4	58	No	PubMed	1416254	19	74.582	145	68.783	76.424
IDVGA-48	IDVGA-48		MS	7	176	No	PubMed	8535071	19	80.036	153	78.675	80.814
CIOBT34-S	IOBT34		MS	17	279	No	PubMed	8624040	19	80.814	160	80.036	81.102
CIOBT34	IOBT34		MS	18	332	No	PubMed	9074927	19	81.102	162	80.814	81.397
NLBCMK21	NLBCMK21		MS	7	231	No	PubMed	12755831	19	81.369	164	80.814	81.699
BL1006	BL1006		MS	8	208	No	PubMed	9107677	19	81.393	165	78.675	82.261
NLBCMK32	NLBCMK32		MS	5	254	No	PubMed	15466297	19	86.25	172	82.261	87.126
DIK042	DIK042		MS	4	148	No	PubMed	8930081	19	87.127	175	82.261	87.489
NLBCMK40	NLBCMK40		MS	9	290	No	PubMed	12755831	19	87.489	176	87.127	88.866
NLBCMK35	NLBCMK35		MS	4	163	No	PubMed	12755831	19	87.489	177	82.261	88.866
NLBCMK24	NLBCMK24		MS	4	94	No	PubMed	12755831	19	88.866	178	87.489	93.683
NLBCMK30	NLBCMK30		MS	4	94	No	PubMed	12755831	19	88.866	179	87.489	93.683
NLBCMK25	NLBCMK25		MS	9	284	No	PubMed	12755831	19	88.866	180	87.489	89.649
IDVGA-44	IDVGA-44		MS	8	278	No	PubMed	8535071	19	89.649	182	89.228	90.271
NLBCMK31	NLBCMK31		MS	6	214	No	PubMed	12755831	19	90.271	184	89.649	91.05
NLBCMK36	NLBCMK36		MS	3	111	No	PubMed	12755831	19	91.05	186	90.271	93.683
NLBCMK28	NLBCMK28		MS	3	75	No	PubMed	12755831	19	91.71	187	91.05	93.683
NLBCMK29	NLBCMK29		MS	4	63	No	PubMed	12755831	19	91.71	188	91.05	93.683
ETH3	ETH3		MS	8	320	No	PubMed	8111120	19	93.683	190	91.71	95.65
MNB-25	MNB-25		MS	5	272	No	PubMed	11370682	19	110.466	201	103.778	111.586
NRDIKM004	NRDIKM004		MS	4	206	No	PubMed	15466297	20	0.63	1	0	1.54
MB068	HEL12		MS	7	333	No	PubMed	8328703	20	0.63	2	0	1.54
INRA039	INRA039		MS	3	42	No	PubMed	7545949	20	0.63	3	0	2.685
NRDIKM001	NRDIKM001		MS	4	98	No	PubMed	15466297	20	4.799	8	2.685	8.237
MNB-68	MNB-68		MS	4	99	No	PubMed	11370682	20	4.799	9	2.685	6.567
MNB-120	MNB-120		MS	6	221	No	PubMed	11370682	20	4.799	11	2.685	6.567
NRDIKM005	NRDIKM005		MS	7	310	No	PubMed	15466297	20	10.526	14	8.237	12.638
NRDIKM026	NRDIKM026		MS	7	310	No	PubMed	15466297	20	10.526	15	8.237	12.638
COSMAP1B	MAP1B		MS	2	86	No	PubMed	9021144	20	16.844	20	14.742	19.19
NRDIKM017	NRDIKM017		MS	4	205	No	PubMed	15466297	20	16.844	21	14.742	19.19
NRDIKM009	NRDIKM009		MS	7	266	No	PubMed	15466297	20	16.844	22	14.742	19.19
TGLA304	TGLA304		MS	7	300	No	Patent	WO9213102	20	20.214	25	19.19	24.552
NRDIKM030	NRDIKM030		MS	7	262	No	PubMed	15466297	20	24.552	29	20.214	26.342
TGLA443	TGLA443		MS	8	214	No	PubMed	7713441	20	24.552	30	20.214	25.447
NRDIKM033	NRDIKM033		MS	8	237	No	PubMed	15466297	20	28.576	35	26.342	29.623
NRDIKM014	NRDIKM014		MS	3	95	No	PubMed	15466297	20	29.623	36	28.576	31.925
NLBCMK13	NLBCMK13		MS	10	203	No	PubMed	15466297	20	30.169	37	28.576	31.925
NRDIKM008	NRDIKM008		MS	8	310	No	PubMed	15466297	20	31.925	38	30.169	32.535
TGLA126	TGLA126		MS	3	30	No	Patent	WO9213102	20	31.925	39	30.169	37.18
NRDIKM027	NRDIKM027		MS	3	161	No	PubMed	15466297	20	31.925	41	30.169	32.535
INRABERN171	INRABERN171		MS	6	186	No	PubMed	10050281	20	33.436	43	31.925	37.18
TGLA153	TGLA153		MS	9	271	No	PubMed	7713441	20	43.606	51	37.871	45.671
NRDIKM012	NRDIKM012		MS	7	290	No	PubMed	15466297	20	45.671	52	43.606	49.355
INRA036	INRA036		MS	5	242	No	PubMed	7545949	20	49.355	53	45.671	50.913
NRDIKM031	NRDIKM031		MS	5	278	No	PubMed	15466297	20	51.411	57	50.913	52.548
DIK015	DIK015		MS	11	256	No	PubMed	8572374	20	52.548	58	50.913	54.495
NRDIKM023	NRDIKM023		MS	10	326	No	PubMed	15466297	20	54.495	64	53.058	55.135
TGLA214	TGLA214		MS	7	281	No	PubMed	7713441	20	54.495	65	53.058	55.135
DIK059	DIK059		MS	9	317	No	PubMed	8930081	20	54.495	66	53.058	55.135
AGLA29	AGLA29		MS	8	326	No	Patent	WO9213102	20	55.135	69	54.495	56.247
NRDIKM024	NRDIKM024		MS	8	262	No	PubMed	15466297	20	56.247	70	55.135	56.612
MNS-81	MNS-81		MS	8	262	No	PubMed	11370683	20	56.247	71	55.135	56.612
NRDIKM003	NRDIKM003		MS	5	244	No	PubMed	15466297	20	56.247	72	55.135	58.917
NRDIKM032	NRDIKM032		MS	3	31	No	PubMed	15466297	20	56.612	79	53.058	68.035
NRDIKM002	NRDIKM002		MS	7	271	No	PubMed	15466297	20	60.784	89	58.917	61.538
NRDIKM015	NRDIKM015		MS	5	264	No	PubMed	15466297	20	61.538	90	60.784	63.806
NRDIKM013	NRDIKM013		MS	6	208	No	PubMed	15466297	20	63.806	93	62.088	65.035
NRDIKM011	NRDIKM011		MS	9	298	No	PubMed	15466297	20	65.035	94	63.806	66.081
NRDIKM021	NRDIKM021		MS	11	347	No	PubMed	15466297	20	65.035	95	63.806	66.081
NRDIKM007	NRDIKM007		MS	9	298	No	PubMed	15466297	20	65.035	96	63.806	66.081
NRDIKM034	NRDIKM034		MS	6	224	No	PubMed	15466297	20	65.035	97	63.806	66.081
NRDIKM016	NRDIKM016		MS	2	110	No	PubMed	15466297	20	68.949	102	66.081	72.432
MNS-62	MNS-62		MS	5	196	No	PubMed	11370683	20	68.949	103	66.081	70.53
NRDIKM025	NRDIKM025		MS	7	266	No	PubMed	15466297	20	70.53	104	68.949	72.432
NRDIKM019	NRDIKM019		MS	4	217	No	PubMed	15466297	20	72.432	105	70.53	73.123
NRDIKM018	NRDIKM018		MS	12	326	No	PubMed	15466297	20	72.432	107	70.53	73.123
NRDIKM010	NRDIKM010		MS	3	156	No	PubMed	15466297	20	75.736	112	73.123	76.508
X82432	X82432		MS	5	194	No	PubMed	9074927	20	76.508	114	75.736	77.316
AFR2215	AFR2215		MS	7	277	No	PubMed	7733506	20	76.508	115	75.736	77.316
NRDIKM029	NRDIKM029		MS	7	326	No	PubMed	15466297	20	76.508	117	75.736	77.316
NRDIKM028	NRDIKM028		MS	6	282	No	PubMed	15466297	20	76.508	118	75.736	77.316
UWCA26	UWCA26		MS	6	196	No	PubMed	7702223	20	77.713	120	77.316	78.25
MNB-19	MNB-19		MS	4	156	No	PubMed	11370682	20	79.237	122	78.25	80.118
NRDIKM006	NRDIKM006		MS	6	208	No	PubMed	15466297	20	80.118	123	79.237	80.72
CSKB068	CSKB068		MS	6	218	No	PubMed	9172325	21	3.471	5	1.045	4.261
MB071	HEL5		MS	7	282	No	PubMed	8328703	21	13.523	12	12.603	14.363
AGLA233	AGLA233		MS	4	165	No	Patent	WO9213102	21	21.541	18	18.277	23.542
BP33	BP33		MS	10	327	No	PubMed	7908653	21	28.944	25	27.98	29.225
HAUT28	HAUT28		MS	6	280	No	PubMed	9021151	21	29.506	29	29.225	29.786
INRA060	INRA060		MS	2	90	No	PubMed	7545949	21	29.786	32	29.506	34.253
IDVGA-45	IDVGA-45		MS	8	279	No	PubMed	8535071	21	31.619	43	30.066	32.301
MB005	ETH131		MS	18	303	No	PubMed	8328693	21	32.301	46	31.619	34.253
MCM148	MCM148		MS	6	244	No	PubMed	7661402	21	34.64	50	34.253	36.092
INRA103	INRA103		MS	7	248	No	PubMed	7545949	21	36.47	53	36.092	37.446
MS2324	URB022		MS	7	168	No	PubMed	8624035	21	40.046	58	38.938	40.371
UWCA44	UWCA44		MS	6	217	No	PubMed	9074927	21	42.015	64	41.67	43.394
UWCA4	UWCA4		MS	6	216	No	PubMed	8328704	21	42.358	68	41.67	43.394
DIK064	DIK064		MS	9	252	No	PubMed	8930081	21	46.54	75	44.81	46.875
MNB-63	MNB-63		MS	3	159	No	PubMed	11370682	21	46.875	77	46.54	49.461
MNB-88	MNB-88		MS	6	193	No	PubMed	11370682	21	46.875	79	46.54	49.461
TGLA337	TGLA337		MS	8	218	No	Patent	WO9213102	21	53.815	87	52.346	57.85
TGLA122	TGLA122		MS	6	317	No	Patent	WO9213102	21	64.348	96	62.912	67.504
ILSTS054	ILSTS054		MS	8	244	No	PubMed	7486246	21	67.504	97	64.348	69.304
IDVGA-39	IDVGA-39		MS	5	164	No	PubMed	8535071	21	71.087	107	69.304	74.038
MB104	CSSM18		MS	11	174	No	PubMed	8180478	21	77.001	116	74.038	78.447
MULGE4	MULGE4		MS	7	238	No	PubMed	11210193	21	78.447	122	77.579	79.815
IDVGA-30	IDVGA-30		MS	19	206	No	PubMed	8535071	21	78.447	123	77.579	79.815
OY15	OY15		MS	6	201	No	PubMed	11003702	21	79.815	124	78.447	80.852
OARTMR1	AKT		MS	6	212	No	PubMed	11003702	21	82.361	137	81.879	83.076
BB6	CKB		MS	10	280	No	PubMed	11003702	21	83.076	139	82.361	84.346
AKT-2	AKT		MS	7	212	No	PubMed	11003702	21	84.346	141	83.667	84.912
CSSM026	CSSM26		MS	8	287	No	PubMed	8180478	22	0	0	0	1.334
MB116	INRA026		MS	6	250	No	PubMed	7545949	22	2.863	2	1.334	3.22
MNS-20	MNS-20		MS	7	233	No	PubMed	11370683	22	22.014	18	19.149	22.996
INRA194	INRA194		MS	5	282	No	PubMed	9021144	22	22.396	20	19.149	22.996
BM3406	BM3406		MS	9	199	No	PubMed	8563170	22	30.656	29	28.804	31.268
AGLA13	AGLA13		MS	8	318	No	Patent	WO9213102	22	31.268	30	30.656	31.625
CSSM006	CSSM6		MS	2	13	No	PubMed	8180478	22	31.268	31	18.412	31.625
MNS-86	MNS-86		MS	2	76	No	PubMed	11370683	22	43.251	42	38.067	47.156
BP36	BP36		MS	4	207	No	PubMed	7908653	22	43.251	43	38.067	44.711
CSSM058	CSSM58		MS	5	216	No	PubMed	8180478	22	44.711	48	43.874	47.156
INRA178	INRAMTT178		MS	4	124	No	PubMed	7793701	22	47.156	50	44.711	49.015
HAUT24	HAUT24		MS	8	158	No	PubMed	9021151	22	66.193	70	65.164	67.02
FCB304	OARFCB304		MS	7	188	No	PubMed	8328699	22	70.79	75	67.02	72.832
UW49	UW49		MS	8	272	No	PubMed	8589521	22	77.071	98	76.33	77.776
DIK115	PPARG		MS	8	237	No	PubMed	9800331	22	86.027	106	80.794	88.758
NLBCMK15	NLBCMK15		MS	7	212	No	PubMed	15466297	23	0	1	0	2.621
INRA132	INRA064		MS	8	214	No	PubMed	7545949	23	4.695	6	2.621	7.883
INRA064	INRA064		MS	7	196	No	PubMed	7545949	23	4.695	9	2.621	7.883
IOBT528	IOBT528		MS	8	271	No	PubMed	8759142	23	7.883	10	4.695	9.599
SRC119	SRC119		MS	10	288	No	PubMed	7818186	23	10.76	13	9.599	11.893
CSSM005	CSSM5		MS	7	204	No	PubMed	8180478	23	11.893	14	10.76	13.862
BMC9010	BMC9010		MS	9	268	No	PubMed	9074927	23	15.342	18	13.862	16.075
TGLA142	TGLA142		MS	3	36	No	Patent	WO9213102	23	18.003	28	10.76	21.32
RM033	RM033		MS	7	196	No	PubMed	7985863	23	20.678	33	18.873	21.32
UWCA1	UWCA1		MS	9	287	No	PubMed	8328696	23	26.485	41	24.161	28.274
CA002	RM002		MS	5	80	No	PubMed	8270543	23	36.817	50	31.151	39.867
AGLA291	AGLA291		MS	7	206	No	Patent	WO9213102	23	39.867	52	37.687	41.446
MB026	BOLA-DRB1		MS	11	334	No	PubMed	9074927	23	42.714	68	41.446	43.56
MB019	CYP21		MS	11	315	No	PubMed	1427873	23	43.56	80	42.996	44.126	chr6	32081069	32117233
CSPS107	CYP21		MS	4	30	No	PubMed	1416254	23	43.56	81	39.867	53.391
L29386	TAMLS113.3		MS	10	269	No	PubMed	7985857	23	46.121	89	45.598	48.868
ARO58	ARO58		MS	3	118	No	PubMed	8856921	23	48.868	91	46.121	53.391
BY11	BY11		MS	6	197	No	PubMed	9800322	23	48.868	92	46.121	51.126
MGTG7	MGTG7		MS	8	293	No	Patent	WO9213102	23	48.868	93	46.121	53.391
RM185	RM185		MS	8	300	No	PubMed	8012383	23	53.391	96	48.868	57.4
BP34	BP34		MS	7	168	No	PubMed	7908653	23	65.467	102	62.819	66.222
CSSM024	CSSM24		MS	11	306	No	PubMed	8180478	23	66.812	104	66.222	69.031
BL6-1	BL6		MS	5	125	No	PubMed	9124705	24	3.247	3	0	5.56
MNB-60	MNB-60		MS	10	268	No	PubMed	11370682	24	3.932	5	0	5.56
DIK010	DIK010		MS	10	228	No	PubMed	8572374	24	9.255	13	8.342	11.262
MNB-39	MNB-39		MS	6	154	No	PubMed	11370682	24	9.295	14	8.342	11.262
TGLA351	TGLA351		MS	3	143	No	Patent	WO9213102	24	11.262	15	9.295	16.139
CSSM023	CSSM23		MS	8	227	No	PubMed	8180478	24	20.766	32	19.489	22.185
MNB-18	MNB-18		MS	11	332	No	PubMed	11370682	24	22.185	34	20.766	23.323
DIK131	DIK131		MS	8	296	No	PubMed	15466297	24	26.052	39	23.892	26.568
DIK128	DIK128		MS	5	270	No	PubMed	15466297	24	26.052	40	23.892	26.568
DIK124	DIK124		MS	5	267	No	PubMed	15466297	24	26.052	41	23.892	26.568
CSSM031	CSSM31		MS	4	15	No	PubMed	8180478	24	26.052	42	23.892	34.937
DIK132	DIK132		MS	7	263	No	PubMed	15466297	24	26.052	43	23.892	27.6
IOBT1401	IOBT1401		MS	4	129	No	PubMed	8759142	24	29.313	47	27.6	30.737
AGLA269	AGLA269		MS	15	266	No	Patent	WO9213102	24	30.737	48	29.313	32.446
DIK021	DIK021		MS	8	212	No	PubMed	8572375	24	34.937	54	32.446	35.705
FBN16	FBN16		MS	5	229	No	PubMed	9800348	24	37.11	57	35.705	38.098
MAF35	MAF35		MS	4	95	No	PubMed	1952287	24	46.139	68	44.566	47.294
DIK051	DIK051		MS	5	133	No	PubMed	8930081	24	47.294	69	46.139	49.548
INRA090	INRA090		MS	5	242	No	PubMed	7545949	24	57.049	87	55.218	60.832
MNB-90	MNB-90		MS	11	336	No	PubMed	11370682	24	63.204	90	61.945	64.599
URB031	URB031		MS	7	230	No	PubMed	8624035	24	69.659	98	69.211	73.197
CA074	RM074		MS	3	210	No	PubMed	8270549	25	2.235	7	0.593	5.493
MNS-16	MNS-16		MS	4	224	No	PubMed	11370683	25	5.493	16	4.106	7.145
MS2517	AF4		MS	5	191	No	PubMed	8759141	25	8.242	20	7.145	10.749
AF4	AF4		MS	5	202	No	PubMed	8759141	25	8.243	23	7.145	10.749
MNB-21	MNB-21		MS	9	276	No	PubMed	11370682	25	9.053	24	8.242	10.749
MNS-12	MNS-12		MS	3	93	No	PubMed	11370683	25	10.749	26	9.053	12.237
MS2358	INRA206		MS	10	319	No	PubMed	8662241	25	11.623	29	10.749	12.237
MNS-40	MNS-40		MS	5	189	No	PubMed	11370683	25	12.237	31	11.623	14.008
BM4005	BM4005		MS	8	323	No	PubMed	7908653	25	14.39	34	14.008	15.472
TGLA40	TGLA40		MS	7	322	No	PubMed	9745670	25	15.472	37	14.39	17.28
URB033	URB033		MS	5	188	No	PubMed	8624035	25	17.28	38	15.472	18.591
BP28	BP28		MS	5	124	No	PubMed	7908653	25	23.492	47	22.557	27.852
RM134	RM134		MS	2	153	No	PubMed	8624045	25	31.507	55	30.713	31.832
MB007	ETH153		MS	4	98	No	PubMed	8328693	25	45.762	73	43.212	46.343
INRA222	INRA222		MS	9	239	No	PubMed	9021144	25	53.995	81	46.903	56.175
MNB-44	MNB-44		MS	4	268	No	PubMed	11370682	25	56.877	88	56.175	57.632
AF5	AF5		MS	11	320	No	PubMed	8759141	25	63.444	97	62.888	65.453
HAUT39	HAUT39		MS	5	200	No	PubMed	9021151	25	64.408	98	62.888	69.445
ABS012	ABS012		MS	6	250	No	PubMed	8617692	26	2.849	4	0	3.181
NOR06	NOR06		MS	9	325	No	PubMed	7661404	26	6.34	9	5.399	6.668
TGLA22	TGLA22		MS	4	104	No	Patent	WO9213102	26	6.381	10	3.181	12.361	chr10	54950455	55199010
SRC242	SRC242		MS	3	30	No	PubMed	7818186	26	12.361	13	6.668	15.23
FASMC2	FAS		MS	4	235	No	PubMed	8924212	26	15.23	14	12.361	22.421
MB067	HEL11		MS	7	301	No	PubMed	8328703	26	22.421	15	15.23	23.123
FASMC1	FAS		MS	2	14	No	PubMed	8924212	26	25.828	24	6.668	27.449
INRABERN172	INRABERN172		MS	2	18	No	PubMed	10050281	26	27.449	28	22.421	28.171
CSKB074	CSKB074		MS	3	152	No	PubMed	9172325	26	28.171	29	27.449	28.532
BL1040	BL1040		MS	5	286	No	PubMed	9107677	26	28.532	31	28.171	32.151
INRA081	INRA081		MS	7	313	No	PubMed	7545949	26	30.124	39	28.171	32.151
HAUT27	HAUT27		MS	8	312	No	PubMed	9021151	26	35.69	43	32.151	39.813
RM026	RM026		MS	4	80	No	PubMed	7985863	26	38.14	44	32.151	41.154
IDVGA-59	IDVGA-59		MS	8	244	No	PubMed	8535071	26	53.598	60	52.96	53.98
TGLA429	TGLA429		MS	6	259	No	Patent	WO9213102	26	53.98	62	52.96	55.507
ARO25	ARO25		MS	3	83	No	PubMed	8856921	26	59.113	66	55.507	60.98
MAF92	MAF92		MS	4	75	No	PubMed	1952288	26	63.909	69	55.507	72.011
MAF36	MAF36		MS	5	277	No	PubMed	1952290	26	75.189	73	72.011	78.173
MNB-53	MNB-53		MS	4	205	No	PubMed	11370682	27	0	2	0	1.239
TGLA179	TGLA179		MS	6	223	No	Patent	WO9213102	27	5.389	12	1.239	7.849
MNB-81	MNB-81		MS	7	309	No	PubMed	11370682	27	9.417	15	7.849	9.719
CA209	RM209		MS	9	285	No	PubMed	8157541	27	15.175	25	14.628	17.185
INRA016	INRA016		MS	8	310	No	PubMed	7545949	27	17.185	26	15.175	19.421
INRA183	INRAMTT183		MS	7	195	No	PubMed	7793701	27	19.421	27	17.185	20.779
INRABER191	INRABER191		MS	6	192	No	PubMed	9021143	27	20.1	28	17.185	20.779
MS2379	INRAMTT183		MS	7	192	No	PubMed	9074927	27	20.439	29	17.185	20.779
ARO22	ARO22		MS	2	129	No	PubMed	7985846	27	31.062	40	30.559	34.522
CSSM043	CSSM43		MS	6	218	No	PubMed	8180478	27	34.522	44	31.062	40.744
CSSM036	CSSM36		MS	3	28	No	PubMed	8180478	27	43.026	46	34.522	45.284
INRA134	INRA134		MS	9	270	No	PubMed	7545949	27	45.284	47	43.026	46.673
MNB-87	MNB-87		MS	7	182	No	PubMed	11370682	27	46.673	50	45.284	52.316
MSBQ	HUJI-13		MS	8	291	No	PubMed	9074927	27	55.74	60	55.06	56.555
HUJI-13	HUJI-13		MS	7	173	No	PubMed	8012383	27	55.74	61	55.06	56.555
INRA201	INRA201		MS	5	167	No	PubMed	9021144	28	1.044	1	0	2.394
BP23	BP23		MS	7	207	No	PubMed	7908653	28	10.893	9	8.045	14.75
IDVGA-29	IDVGA-29		MS	6	183	No	PubMed	8535071	28	16.005	13	14.75	16.922
MB010	ETH1112		MS	7	245	No	PubMed	8328693	28	16.922	16	16.005	17.36
RM016	RM016		MS	4	147	No	PubMed	7943973	28	18.238	19	17.36	20.756
AF1	AF1		MS	8	211	No	PubMed	8759141	28	20.756	20	18.238	22.38
TGLA306	TGLA306		MS	4	63	No	PubMed	8012383	28	20.757	21	18.238	22.38
BL25	BL25		MS	6	366	No	PubMed	7908653	28	24.768	23	22.38	26.365
DIK068	DIK068		MS	10	329	No	PubMed	8930081	28	26.684	29	26.365	29.155
IDVGA-43	IDVGA-43		MS	7	226	No	PubMed	8535071	28	34.996	34	33.844	36.885
IDVGA-88	IDVGA-88		MS	6	309	No	PubMed	7486259	28	34.996	36	33.844	36.885
DIK080	DIK080		MS	8	237	No	PubMed	8930081	28	39.422	44	38.48	42.99
MNB-62	MNB-62		MS	14	296	No	PubMed	11370682	28	42.99	48	40.397	45.133
MGTG-3	MGTG-3		MS	2	14	No	Patent	WO9213102	28	42.99	51	29.155	45.133
Z27074	IDVGA-8		MS	6	280	No	PubMed	7985836	28	49.397	60	49.095	50.491
MNB-61	MNB-61		MS	3	119	No	PubMed	11370682	28	61.449	83	59.351	61.449
INRA143	INRA143		MS	7	311	No	PubMed	7737890	29	0	0	0	0.924
TGLA86	TGLA86		MS	8	253	No	Patent	WO9213102	29	0.924	2	0	1.812
MNB-94	MNB-94		MS	2	85	No	PubMed	12438801	29	4.994	9	4.105	7.915
MNB-106	MNB-106		MS	7	252	No	PubMed	12438801	29	5.235	10	4.105	6.805
MNB-153	MNB-153		MS	2	40	No	PubMed	12438801	29	6.805	11	5.235	7.915
MNB-75	MNB-75		MS	21	181	No	PubMed	11370682	29	7.915	13	5.235	8.21
MNB-142	MNB-142		MS	10	282	No	PubMed	12438801	29	8.21	15	7.915	9.75
MNB-163	MNB-163		MS	4	196	No	PubMed	12438801	29	8.21	16	7.915	9.75
MNB-131	MNB-131		MS	4	286	No	PubMed	12438801	29	11.588	22	11.288	12.188
MNB-157	MNB-157		MS	9	300	No	PubMed	12438801	29	11.588	23	11.288	12.188
MNB-158	MNB-158		MS	10	300	No	PubMed	12438801	29	11.588	24	11.288	12.188
MB107	ARO26		MS	9	293	No	PubMed	8328701	29	12.188	27	11.588	15.493
MNB-144	MNB-144		MS	11	332	No	PubMed	12438801	29	15.493	29	12.188	16.933
TGLA414	TGLA414		MS	3	204	No	Patent	WO9213102	29	16.933	31	15.493	18.582
MNB-125	MNB-125		MS	10	297	No	PubMed	12438801	29	18.582	34	16.933	18.911
MNB-97	MNB-97		MS	7	246	No	PubMed	12438801	29	18.911	35	18.582	19.568
CSSM013	CSSM13		MS	2	122	No	PubMed	8180478	29	19.568	37	18.582	19.984
MNB-104	MNB-104		MS	7	301	No	PubMed	12438801	29	19.984	39	19.568	21.1
MNB-147	MNB-147		MS	6	185	No	PubMed	12438801	29	21.1	42	19.984	21.647
MNB-121	MNB-121		MS	13	292	No	PubMed	12438801	29	21.647	44	21.1	22.06
MNB-107	MNB-107		MS	5	215	No	PubMed	12438801	29	21.647	45	21.1	22.06
MNB-111	MNB-111		MS	4	163	No	PubMed	12438801	29	22.472	47	22.06	24.126
MNB-204	MNB-204		MS	6	173	No	PubMed	12438801	29	22.472	49	22.06	22.886
MNB-160	MNB-160		MS	5	168	No	PubMed	12438801	29	22.886	51	22.06	24.126
RM179	RM179		MS	5	262	No	PubMed	7702220	29	24.126	52	22.886	24.456
INRA175	INRA175		MS	6	162	No	PubMed	9074927	29	24.126	53	22.886	24.787
VH110	OARVH110		MS	6	157	No	PubMed	8363110	29	24.126	54	22.886	28.1
RM044	RM044		MS	8	271	No	PubMed	7702220	29	24.456	57	24.126	24.787
MNB-171	MNB-171		MS	10	304	No	PubMed	12438801	29	24.787	58	24.456	25.45
MNB-169	MNB-169		MS	7	254	No	PubMed	12438801	29	25.45	59	24.787	28.1
MNB-93	MNB-93		MS	10	256	No	PubMed	12438801	29	25.45	60	24.787	28.1
MNB-114	MNB-114		MS	12	335	No	PubMed	12438801	29	28.1	61	25.45	28.842
MNB-130	MNB-130		MS	5	180	No	PubMed	12438801	29	28.1	62	25.45	28.842
MNB-159	MNB-159		MS	4	169	No	PubMed	12438801	29	28.1	63	25.45	28.842
MNB-116	MNB-116		MS	4	178	No	PubMed	12438801	29	28.842	64	28.1	32.166
MNB-150	MNB-150		MS	3	142	No	PubMed	12438801	29	29.158	65	28.1	30.467
MNB-154	MNB-154		MS	7	211	No	PubMed	12438801	29	29.158	66	28.1	30.467
MNB-164	MNB-164		MS	5	268	No	PubMed	12438801	29	29.158	68	28.1	30.467
MNB-108	MNB-108		MS	6	167	No	PubMed	12438801	29	29.485	71	29.158	30.467
MNB-96	MNB-96		MS	6	200	No	PubMed	12438801	29	29.485	72	29.158	30.467
MNB-103	MNB-103		MS	13	285	No	PubMed	12438801	29	30.467	73	29.485	32.166
MNB-148	MNB-148		MS	5	234	No	PubMed	12438801	29	30.467	74	29.485	32.166
ABS014	ABS014		MS	8	233	No	PubMed	8617692	29	30.467	75	29.485	32.166
MNB-162	MNB-162		MS	10	267	No	PubMed	12438801	29	30.467	76	29.485	32.165
MNB-99	MNB-99		MS	3	151	No	PubMed	12438801	29	32.165	78	31.034	33.433
MNB-128	MNB-128		MS	7	108	No	PubMed	12438801	29	33.433	82	32.166	37.706
MS2392	INRA211		MS	6	177	No	PubMed	7737890	29	33.433	83	32.166	37.706
MNB-168	MNB-168		MS	9	319	No	PubMed	12438801	29	33.433	86	32.166	34.093
MNB-205	MNB-205		MS	4	109	No	PubMed	12438801	29	34.093	87	33.433	37.706
MNB-115	MNB-115		MS	4	61	No	PubMed	12438801	29	34.093	90	33.433	37.706
MNB-166	MNB-166		MS	7	159	No	PubMed	12438801	29	34.093	91	33.433	34.75
MNB-145	MNB-145		MS	5	181	No	PubMed	12438801	29	34.75	92	34.093	35.079
MNB-113	MNB-113		MS	3	203	No	PubMed	12438801	29	35.079	93	34.75	37.706
MNB-136	MNB-136		MS	9	252	No	PubMed	12438801	29	37.706	95	35.079	38.285
BY1505	PTH		MS	4	88	No	PubMed	10947114	29	37.706	97	35.079	38.623
MNB-34	MNB-34		MS	10	307	No	PubMed	11370682	29	37.706	98	35.079	38.285
MNB-140	MNB-140		MS	5	236	No	PubMed	12438801	29	38.285	100	37.706	38.623
MNB-139	MNB-139		MS	6	310	No	PubMed	12438801	29	40.323	103	38.623	40.712
DIK094	DIK094		MS	6	252	No	PubMed	8930081	29	40.712	104	40.323	41.248
MNB-105	MNB-105		MS	6	259	No	PubMed	12438801	29	40.712	106	40.323	41.248
RM040	RM040		MS	5	245	No	PubMed	7702220	29	40.712	108	40.323	41.248
MNB-206	MNB-206		MS	6	303	No	PubMed	12438801	29	41.248	110	40.712	47.211
HH22	OARHH22		MS	8	252	No	PubMed	8161023	29	42.117	111	40.712	47.731
BMC3224	BMC3224		MS	4	219	No	PubMed	7908653	29	47.211	113	41.248	47.731
MNB-170	MNB-170		MS	3	69	No	PubMed	12438801	29	47.731	114	47.211	50.934
MNB-132	MNB-132		MS	7	301	No	PubMed	12438801	29	47.731	115	47.211	49.332
MNB-143	MNB-143		MS	10	300	No	PubMed	12438801	29	47.731	116	47.211	49.332
MNB-110	MNB-110		MS	6	234	No	PubMed	12438801	29	47.731	117	47.211	49.332
MNB-174	MNB-174		MS	7	301	No	PubMed	12438801	29	47.731	119	47.211	49.332
MNB-122	MNB-122		MS	8	223	No	PubMed	12438801	29	52.195	123	51.322	52.849
MNB-155	MNB-155		MS	6	232	No	PubMed	12438801	29	54.839	129	52.195	55.248
MNB-161	MNB-161		MS	4	280	No	PubMed	12438801	29	55.248	132	54.839	56.066
MNB-134	MNB-134		MS	8	294	No	PubMed	12438801	29	56.066	134	55.248	56.68
MNB-135	MNB-135		MS	9	279	No	PubMed	12438801	29	56.066	137	55.248	56.68
MNB-138	MNB-138		MS	6	276	No	PubMed	12438801	29	58.966	147	58.626	61.491
IDVGA-7	IDVGA-7		MS	5	71	No	PubMed	7985836	29	58.966	149	51.322	61.491
URB011	URB011		MS	7	330	No	PubMed	8624035	29	62.23	165	61.491	64.506
BMC1206	BMC1206		MS	5	216	No	PubMed	7908653	29	64.786	170	62.23	65.346
MNB-141	MNB-141		MS	6	162	No	PubMed	12438801	29	67.881	175	66.615	68.197
MNB-151	MNB-151		MS	11	302	No	PubMed	12438801	29	68.197	176	67.881	69.782
MNB-101	MNB-101		MS	7	141	No	PubMed	12438801	29	71.963	182	69.782	71.963
CSSME070	CSSME070		MS	3	198	No	PubMed	9363611	19	44.623	72	44.289	45.118	chr17	4803259	4804517	499	91.5282
MM8D3	MM8D3		MS	6	263	No	PubMed	7818181	2	97.996	174	97.704	98.792	chr2	220570109	220610201	7053	84.4581
STAT5B	STAT5B		MS	12	243	No	PubMed	10050298	19	66.255	120	64.326	67.643	chr17	37615579	37637635	3726	88.5076
MS2171	RME010		MS	5	270	No	PubMed	10895307	10	105.478	156	105.2	107.153	chr14	81010588	81010727	112	93.7008
CST	CAST		MS	9	205	No	PubMed	10568484	7	122.434	157	120.938	122.915	chr5	96023327	96023753	119	82.8277
MS2063	INRA197		MS	10	244	No	PubMed	9021144	3	118.162	195	115.924	118.826	chr1	37194189	37194314	98	90.1639
HUJI75	HUJI75		MS	7	227	No	PubMed	8161029	22	32.97	33	31.625	35.895	chr3	5776528	5776777	119	76.337
HUJII77	HUJII77		MS	9	310	No	PubMed	8161029	3	89.435	148	88.551	90.778	chr1	62923161	62923342	117	84.3023
NLBCMK39	NLBCMK39		MS	7	248	No	PubMed	12755831	19	87.126	173	86.25	87.489	chr17	73007889	73008271	191	89.7119
INRABER169	INRABER169		MS	3	91	No	PubMed	8000139	11	66.489	107	65.785	67.192	chr2	80521595	80522018	251	83.951
URB059	URB059		MS	5	166	No	PubMed	8624035	19	82.261	170	81.699	86.25	chr17	75811430	75811739	110	91.0448
X67827	X67827		MS	6	217	No	PubMed	7545949	10	81.998	116	81.036	82.821	chr14	65647278	65647447	117	86.8762
MNB-85	MNB-85		MS	3	122	No	PubMed	11370682	15	21.651	26	20.145	25.786	chr11	113479434	113479687	209	91.6
POTCHA	POTCHA		MS	8	279	No	PubMed	1505668	15	77.884	119	77.059	78.209	chr11	29987690	29995080	3084	91.2671
MNB-84	MNB-84		MS	14	356	No	PubMed	11370682	3	66.429	98	66.149	67.544	chr1	95105025	95105550	209	83.7571
URB062	URB062		MS	6	234	No	PubMed	8624035	17	18.83	20	17.312	21.407	chr4	147217533	147217883	183	93.3649
INRA196	INRA196		MS	5	286	No	PubMed	9074927	13	84.951	118	82.709	86.486	chr20	41612782	41613033	154	84.3354
URB045	URB045		MS	6	232	No	PubMed	8624035	20	2.685	7	1.54	4.799	chr5	169339480	169339847	235	85.0512
URB034	URB034		MS	2	43	No	PubMed	8624035	11	78.322	134	75.235	79.716	chr2	27854386	27854926	212	90.1141
INRA112	INRA112		MS	8	340	No	PubMed	7545949	7	77.118	109	76.278	78.139	chr5	146273518	146274039	309	86.3577
INRA193	INRA193		MS	3	62	No	PubMed	9074927	17	33.896	30	29.459	36.883	chr4	140939100	140939243	99	85.2113
INRA50	INRA050		MS	9	295	No	PubMed	8281017	15	41.241	64	40.837	42.662	chr11	16168932	16169106	88	83.8462
INRA107	INRA107		MS	3	99	No	PubMed	7545949	10	55.323	81	54.994	55.728	chr15	59279021	59279168	99	84.6135
INRA100	INRA100		MS	5	221	No	PubMed	7545949	14	99.635	133	95.14	103.522	chr8	86614707	86615097	125	83.2461
MNB-35	MNB-35		MS	14	358	No	PubMed	11370682	3	66.429	100	66.149	67.544	chr1	95105025	95105550	209	83.7571
INRA092	INRA092		MS	5	217	No	PubMed	7545949	14	99.635	134	95.14	103.522	chr8	86614707	86615097	125	83.2461
INRA091	INRA091		MS	6	220	No	PubMed	7545949	15	78.209	124	77.884	79.293	chr11	30423053	30423235	100	87.6923
INRA145	INRA145		MS	8	272	No	PubMed	9074927	15	69.036	110	64.037	70.59	chr11	74975454	74975955	311	84.896
URB036	URB036		MS	5	181	No	PubMed	8624035	25	28.396	53	27.852	30.713	chr16	24174901	24175109	172	94.359
INRA072	INRA072		MS	11	245	No	PubMed	7545949	4	62.873	69	60.341	63.361	chr7	33341719	33341850	86	82.5758
INRA224	INRA224		MS	18	210	No	PubMed	9021144	15	24.618	33	22.711	26.33	chr11	113620140	113620655	289	91.453
MNB-196	MNB-196		MS	6	160	No	PubMed	12517073	6	58.104	62	57.542	58.666	chr4	25974753	25975385	171	94.3005
MNB-78	MNB-78		MS	9	187	No	PubMed	11370682	10	84.789	128	82.821	85.452	chr14	69293598	69294094	72	90.9091
MNB-181	MNB-181		MS	8	311	No	PubMed	12517073	6	87.436	116	85.047	88.329	chr4	63148476	63148743	107	92.7419
MNB-178	MNB-178		MS	4	101	No	PubMed	12517073	6	60.066	66	59.506	65.271	chr4	32484790	32485396	231	83.3819
BL1028	BL1028		MS	6	224	No	PubMed	9107677	2	117.27	202	114.976	119.078	chr1	26874662	26875089	109	85.5018
MNB-95	MNB-95		MS	10	333	No	PubMed	12438801	29	65.346	171	64.786	66.615	chr11	66345674	66345938	148	85.2381
DIK107	DIK107		MS	6	275	No	PubMed	8930081	28	61.449	85	59.351	61.449	chr10	43725942	43726282	150	81.38
MB102	INRA011		MS	3	122	No	PubMed	1492706	1	60.229	74	58.239	61.212	chr3	115632364	115632759	167	82.6004
MNB-100	MNB-100		MS	8	203	No	PubMed	12438801	29	9.75	18	8.21	11.288	chr11	86052783	86052932	117	87.8661
MNB-109	MNB-109		MS	9	263	No	PubMed	12438801	29	37.706	96	35.079	38.623	chr11	127069865	127069976	84	86.1623
HMH1R	HRH1		MS	5	202	No	PubMed	8498719	22	80.013	103	79.546	80.794	chr3	11275690	11278965	1370	85.8189
PZ963	PZ963		MS	10	279	No	PubMed	9682454	22	10.501	8	5.791	16.88	chr3	34631158	34631440	149	80.4514
UWCA5	UWCA5		MS	2	46	No	PubMed	8161030	18	77.346	144	72.641	79.215	chr19	55033298	55033423	98	85.3045
MNB-27	MNB-27		MS	12	332	No	PubMed	11370682	18	44.024	67	43.362	47.808	chr16	72284161	72284389	165	85.2168
MNB-69	MNB-69		MS	13	289	No	PubMed	11370682	13	18.092	12	11.057	19.429	chr20	15272224	15272583	177	80.9028
HAUT31	HAUT31		MS	11	289	No	PubMed	9021151	3	111.711	190	110.761	114.246	chr1	41428815	41429000	99	83.6735
MNB-149	MNB-149		MS	4	127	No	PubMed	12438801	29	34.093	89	33.433	34.75	chr11	124746114	124746241	80	81.6087
BL1100	BL1100		MS	7	318	No	PubMed	9107677	29	50.934	121	49.332	51.322	chr11	130586481	130614525	2720	85.3716
MNB-127	MNB-127		MS	9	319	No	PubMed	12438801	29	33.433	85	32.166	34.093	chr11	124236748	124236988	80	83.6401
MNB-126	MNB-126		MS	3	14	No	PubMed	12438801	29	40.712	107	38.623	66.615	chr11	131277883	131278007	95	88
MNB-124	MNB-124		MS	3	156	No	PubMed	12438801	29	32.166	79	30.467	33.433	chr11	124033524	124033842	246	88.6792
LEP-2	LEP		MS	17	339	No	PubMed	9363610	4	87.788	114	86.583	88.453	chr7	127485194	127489563	877	88.159
MNB-123	MNB-123		MS	8	178	No	PubMed	12438801	29	40.323	102	38.623	41.248	chr11	128566808	128567377	327	86.3966
BY27	BY27		MS	6	232	No	PubMed	9800322	24	16.544	22	14.238	18.715	chr18	59904942	59949983	4833	85.5904
RM192	RM192		MS	6	280	No	PubMed	8012383	14	64.876	84	63.858	65.537	chr8	119215076	119238575	3746	83.4214
CSSM041	CSSM41		MS	5	250	No	PubMed	8180478	22	49.015	51	47.156	52.85	chr3	68896606	68897091	167	87.0636
CSSM032	CSSM32		MS	5	253	No	PubMed	8180478	1	102.36	185	101.265	103.267	chr3	163587763	163588100	107	84.3952
BMC9006	NRAMP		MS	4	120	No	PubMed	9321469	2	97.432	163	94.685	97.996	chr2	219072269	219085409	1349	89.4829
RME40	RME40		MS	11	287	No	PubMed	10895307	26	43.723	55	42.15	49.858	chr10	115664487	115666940	543	89.0157
RME30	RME30		MS	8	229	No	PubMed	10895307	7	87.705	130	86.716	89.031	chr5	156497967	156499183	664	89.5341
RME20	RME20		MS	11	218	No	PubMed	10895307	5	124.411	211	122.529	125.54	chr22	29696820	29699886	942	86.8437
RME10	RME10		MS	5	255	No	PubMed	10895307	10	106.036	157	105.2	107.153	chr14	81010588	81010727	112	93.7008
CSPS101	FSHB		MS	4	30	No	PubMed	1416254	15	86.239	134	75.413	87.766	chr11	30208666	30212219	1125	85.7958
BM1501	OBESE		MS	15	299	No	PubMed	8661739	4	87.788	115	86.583	88.453	chr7	127485194	127489563	877	88.159
BL1080	BL1080		MS	7	278	No	PubMed	9107677	8	44.95	36	41.8	45.745	chr9	9023732	9024145	311	92.8571
VEGF	VEGF		MS	2	36	No	PubMed	9074927	23	24.161	37	21.32	28.274	chr6	43846419	43861077	1448	93.0219
CA106	RM106		MS	6	227	No	PubMed	8270550	20	2.685	6	1.54	4.799	chr5	169339480	169339847	235	85.0512
CA084	RM084		MS	6	261	No	PubMed	10690371	5	57.723	93	54.977	60.698	chr12	64459122	64459434	122	91.8367
MB086	ANP1		MS	5	61	No	PubMed	9074927	20	56.612	80	55.135	58.917	chr5	32746543	32823498	2526	89.599
MB085	ADCY2		MS	6	278	No	PubMed	7498748	15	22.711	32	20.58	24.618	chr11	112337196	112651974	2854	92.3372
MB084	HMH1R		MS	5	201	No	PubMed	9074927	22	80.794	104	80.013	83.584	chr3	11275690	11278965	1370	85.8189
IDVGA-72	IDVGA-72		MS	5	239	No	PubMed	8535071	2	122.727	216	121.006	125.348	chr1	23649002	23649387	297	89.6066
MB079	FCGR1		MS	5	163	No	PubMed	7943946	3	34.773	60	32.631	36.719	chr1	146183511	146184087	249	80.0888
IDVGA-68	IDVGA-68		MS	5	269	No	PubMed	8535071	16	44.959	53	43.737	46.758	chr1	241673105	241673915	304	86.5385
MB077	BRN		MS	8	291	No	PubMed	9074927	10	35.679	43	34.649	38.153	chr14	20339355	20341391	656	82.6323
IDVGA-64	IDVGA-64		MS	4	94	No	PubMed	8535071	2	113.056	194	112.294	114.976	chr1	30943425	30943533	91	90.4005
IDVGA-53	IDVGA-53		MS	3	131	No	PubMed	8535071	3	23.384	18	19.584	26.157	chr1	152761440	152761960	220	87.4576
MB066	HEL10		MS	7	230	No	PubMed	8328703	19	16.048	10	12.587	18.251	chr17	56891611	56891906	163	88.6865
MB064	HBB		MS	8	225	No	PubMed	9074927	15	54.81	92	52.309	58.692	chr11	5203181	5232322	1501	84.8372
TGLA231	TGLA231		MS	6	284	No	PubMed	8012383	17	52.906	55	47.38	53.511	chr4	124894014	124894595	341	84.3803
AFZ1	AFZ1		MS	8	300	No	PubMed	8759140	21	69.304	101	67.504	70.194	chr14	94943359	94943689	127	81.7616
MB063	PAI		MS	3	98	No	PubMed	9074927	25	58.583	90	56.175	61.165	chr7	100365107	100375907	1170	88.2507
MB027	PRL		MS	3	61	No	PubMed	1427873	23	51.126	95	48.868	57.4	chr6	22405249	22407205	627	89.3216
MB023	RBP3		MS	5	70	No	PubMed	8104056	28	59.351	78	57.471	61.449	chr10	48001958	48011006	3266	85.4813
MNB-167	MNB-167		MS	6	332	No	PubMed	12438801	29	61.907	159	61.491	64.506	chr11	65427062	65427476	188	87.3016
MB020	KRT10		MS	6	210	No	PubMed	8104056	19	64.326	113	62.872	66.255	chr17	36227637	36232798	2262	89.5049
MB045	OCAM		MS	3	101	No	PubMed	1416254	29	40.712	109	40.323	49.332	chr11	131794847	132318788	1364	91.3043
BMON117	BMON117		MS	10	258	No	PubMed	11424702	18	58.941	91	58.313	60.782	chr19	39402132	39410903	1149	94.376
MNB-172	MNB-172		MS	17	317	No	PubMed	12438801	29	56.68	139	56.066	58.626	chr11	61495059	61495524	116	86.3354
BMON115	BMON115		MS	2	31	No	PubMed	11424702	23	43.56	73	31.151	45.598	chr6	53049241	53071084	956	90.0668
MB025	BOLA-DRB1		MS	10	321	No	PubMed	1427873	23	42.996	70	41.446	43.56	chr6_hla_hap1	99748	126981	341	88.8636
MB022	FSHB		MS	15	245	No	PubMed	1416254	15	78.209	121	77.884	79.293	chr11	30208666	30212219	1125	85.7958
MB021	RASA		MS	3	184	No	PubMed	1421763	7	107	149	106.21	107.395	chr5	86599492	86723591	3596	93.6293
TEXAN-4	TEXAN4		MS	6	258	No	PubMed	7943968	2	97.996	168	97.704	99.929	chr2	220570109	220610201	7053	84.4581
ETH10	ETH10		MS	7	223	No	PubMed	8111120	5	72.869	114	67.625	75.254	chr12	55791224	55791532	205	94.4206
NCAM	NCAM		MS	6	267	No	PubMed	8012383	15	22.125	27	20.58	24.618	chr11	112337196	112651985	2848	92.3486
MS2328	HUJ175		MS	7	226	No	PubMed	9074927	22	33.68	34	31.625	35.895	chr3	5776528	5776777	119	76.337
BMON114	BMON114		MS	7	237	No	PubMed	10582307	19	87.126	174	86.25	87.489	chr17	73007889	73008271	191	89.7119
MS2245	NOR04		MS	4	274	No	PubMed	7661404	15	41.241	67	40.837	42.662	chr11	16169878	16170086	144	92.8571
MS2123	GAPR		MS	3	218	No	PubMed	8012383	7	106.21	148	105.421	107	chr5	86599492	86723591	3596	93.6293
RM154	RM154		MS	3	144	No	PubMed	8624045	5	75.254	116	72.869	76.335	chr12	96359213	96359441	109	92.9134
SCC	SCC		STARS	2	60	Yes - contrib			21	41.02	61	40.371	41.67
lne246_180	lne246		SNP	2	31	Yes - contrib			3	27.518	27	19.584	32.99
HPS	HPS		PHENO	2	28	No	PubMed	9074927	1	0	0	0	5.057
TF	TF		PROT	4	96	No	PubMed	7498748	1	131.933	246	128.107	133.295
GDF8	GDF8		STARS	2	91	No	PubMed	9321467	2	6.04	16	4.831	6.498
EAL	EAL		EA	2	55	No	PubMed	9074927	3	27.518	25	26.157	28.886
BOVRDH5P	RDH		SSCP	2	44	No	PubMed	9074927	3	52.417	85	48.981	53.528
G-CSFR	G-CSFR		RFLP	2	32	No	PubMed	9074927	3	120.822	201	115.924	126.649
GHRHR6.1	GHRH-R		STARS	2	173	No	PubMed	10229382	4	64.066	72	63.361	67.389
OB	OBESE		RFLP	2	53	No	PubMed	8661739	4	87.788	117	86.583	89.121
BMYF-5	MYF-5		RFLP	2	32	No	PubMed	2356114	5	7.348	8	1.637	25.733
ALB	ALB		PROT	2	33	No	PubMed	7498748	6	88.329	120	85.047	93.005
MB074	CSN1S1		STARS	2	35	No	PubMed	1358009	6	89.848	131	88.633	92.144
MB002	CSN3		STARS	2	108	No	PubMed	9074927	6	91.284	141	89.848	92.144
GC	GC		PROT	2	100	No	PubMed	9074927	6	92.144	143	89.848	93.611
RAIDD1	RAIDD		SNP	2	53	No			5	31.352	38	30.464	32.24
PYGM	PYGM		SSCP	2	84	No	PubMed	9074927	7	83.88	122	78.139	86.716
CALPASTAT	CAST		STARS	2	65	No	PubMed	8181976	7	121.79	156	120.938	124.269
ESR-B	ESR-B		STARS	2	36	No			10	78.416	108	74.608	81.998
EAZ	EAZ		EA	2	72	No	PubMed	9074927	10	94.171	143	90.663	96.414
IL1-R1	IL1R1		RFLP	4	137	No	PubMed	9074927	11	14.103	17	12.085	19.495
IL1-R2	IL1R2		RFLP	2	40	No	PubMed	9074927	11	14.103	20	12.085	19.495
MB017	LGB		STARS	2	32	No	PubMed	9074927	11	118.231	208	115.96	132.285
EAB	EAB		EA	25	162	No	PubMed	7498748	12	85.465	104	83.589	86.883
CA	CA2		PROT	2	21	No	PubMed	9074927	14	89.925	127	88.479	103.947
EAA	EAA		EA	7	132	No	PubMed	7498748	15	61.208	101	59.694	66.85
EAR	EAR		EA	2	70	No	PubMed	9074927	16	94.896	125	92.154	95.889
EAF	EAF		EA	3	114	No	PubMed	9074927	17	22.758	23	21.407	24.375
CLR	CLR		PHENO	2	33	No	PubMed	9074927	18	21.738	31	6.3	24.494
CALPAIN	CALPAIN		STARS	2	96	No	PubMed	9074927	18	60.782	100	58.941	62.545
EAC	EAC		EA	24	84	No	PubMed	7498748	18	79.302	148	77.346	87.478
AFL361	AFL361		STS	5	140	No	PubMed	8930092	19	18.251	13	16.048	18.802
PTF	PTF2		PROT	2	118	No	PubMed	9074927	19	67.991	131	64.326	68.783
EAT	EAT		EA	2	74	No	PubMed	9074927	19	77.27	150	76.424	77.696
AFL3621	AFL3621		STS	8	307	No	PubMed	8930092	20	76.508	116	75.736	77.316
SDHA-1	SDHA		STARS	2	76	No	PubMed	10612251	20	83.562	129	81.554	83.562
MB081S	SRN		SSCP	2	16	No	PubMed	9074927	21	29.786	33	14.99	34.253
EAS	EAS		EA	8	66	No	PubMed	9074927	21	30.409	40	29.506	38.938
DI	BOLA-DIB		RFLP	3	52	No	PubMed	9074927	23	10.76	12	9.599	16.075
MB024SP	BOLA-DRB2		SSCP	3	58	No	PubMed	2515775	23	37.687	51	31.151	39.867
HSP70-1ALU	HSP70-1		STARS	2	32	No	PubMed	7943958	23	41.446	62	31.151	48.868
EAM	EAM		EA	2	21	No	PubMed	7498748	23	42.714	66	26.485	48.868
MB024SM	BOLA-DRB2		SSCP	3	71	No	PubMed	9074927	23	42.996	69	31.151	43.56
HSP70-1	HSP70-1		SSCP	2	29	No	PubMed	7943958	23	43.56	78	31.151	45.598
EBD-1	EBD1		STARS	2	74	No			27	0	6	0	1.239
FNTA-1	FNTA		STARS	2	60	No	PubMed	10920240	27	46.673	52	40.744	57.739
FNTA-2	FNTA		STARS	2	70	No	PubMed	10920240	27	56.555	64	54.379	57.739
UCP1	UCP1		STARS	2	54	No	PubMed	10612249	17	27.046	28	26.314	35.007	chr4	141841869	141847389	469	88.0259
IGFBP-3	IGFBP-3		STARS	2	86	No	PubMed	9363609	4	72.23	91	70.965	75.925	chr7	45725013	45735386	1303	87.2779
TG	TG		STARS	2	39	No	PubMed	9021162	14	11.951	9	8.07	31.262	chr8	133949541	134215076	3655	84.9828
SKM-CALP	CANP3		STARS	2	47	No	PubMed	10612236	10	49.053	68	46.415	53.483	chr15	40465276	40465762	178	88.0342
PLAT-1	PLAT		STARS	2	68	No	PubMed	10920240	27	55.06	59	54.379	55.74	chr8	42151920	42164599	822	87.1055
GFAP	GFAP		SSCP	2	34	No	PubMed	8012383	19	64.326	116	61.076	77.27	chr17	40340956	40349988	2208	89.7878
BGH	GH		SSCP	3	41	No	PubMed	1443776	19	66.291	122	61.076	77.27	chr17	59302954	59350100	356	86.0606
MB028S	PTH		SSCP	2	34	No	PubMed	1416254	15	44.041	73	43.05	49.186	chr11	13470108	13474312	806	87.35
MAP1B	MAP1B		STARS	2	38	No	PubMed	8856934	20	16.844	23	12.638	19.19	chr5	71527495	71528635	768	87.2816
COL3A1-379	COL3A1		STARS	2	18	No	PubMed	9321469	2	6.498	19	6.04	8.095	chr2	189664719	189702975	3666	90.9656
COL3A1-95	COL3A1		STARS	2	18	No	PubMed	9321469	2	10.773	23	6.498	18.7	chr2	189664719	189702975	3666	90.9656
PENK-1	PENK		STARS	2	91	No	PubMed	10920240	14	41.71	39	37.915	43.636	chr8	57516070	57521068	705	86.6667
IGF-1R	IGF-1R		STARS	2	72	No	PubMed	8835545	21	8.279	9	5.499	10.971	chr15	97282908	97318197	1547	91.3298
TNP-1	TNP-1		STARS	2	16	No	PubMed	9321469	2	97.996	173	81.394	108.73	chr2	217549642	217550647	432	87.6683
RNS-1	RNS-1		STARS	2	89	No	PubMed	10920240	10	34.649	42	34.135	38.153	chr14	20338925	20341099	755	80.9525
lne1783_285	lne1783		SNP	2	35	Yes - contrib			3	32.99	56	31.909	34.167
12391_158	12391		SNP	2	58	Yes - contrib			5	33.652	43	32.24	35.7
1996_232	1996		SNP	2	54	Yes - contrib			5	113.845	181	112.171	115.356
34171_315	34174		SNP	2	96	Yes - contrib			8	67.164	67	63.998	67.971
B2M_HAPLOTYPE	BTAB2M		SNP	6	182	Yes - contrib	PubMed	15014972	10	119.439	169	115.86	119.439
9725_Y	9725		SNP	2	21	Yes - contrib			13	95.126	129	92.031	97.919
7921.1_365	7921		SNP	2	67	Yes - contrib	PubMed	11956765	19	81.106	163	80.036	86.25
5083_108	5083		SNP	2	61	Yes - contrib	PubMed	11956765	22	72.832	82	67.02	79.546
35174_649	35274		SNP	2	111	Yes - contrib			27	46.673	53	40.744	47.647
2535_3	2535		SNP	2	32	Yes - contrib	PubMed	11956765	23	43.56	76	31.151	45.598	chr6	32191029	32203960	1673	89.6878
2020_409	2020_409		SNP	2	55	Yes - contrib			5	37.343	52	32.24	42.787	chr12	53084006	53085363	405	91.8033
3979_2	3979	G67686	SNP	2	26	Yes - contrib	PubMed	11956765	25	0.587	2	0	5.493
7917_124	7917		SNP	2	29	Yes - contrib	PubMed	11956765	19	11.358	7	5.353	16.048	chr17	53295454	53305992	515	90.9953
12496_277	12496		SNP	2	104	Yes - contrib			5	30.464	37	30.113	32.24	chr12	92461930	92474663	3868	87.4741
11867_Y	11867		SNP	2	34	Yes - contrib			29	53.515	125	47.731	61.491	chr11	64270433	64283952	2236	92.1062
3130_70	3130		SNP	2	32	Yes - contrib	PubMed	11956765	19	32.836	29	26.875	39.142	chr17	24046615	24053372	1530	92.5291
2889_535	2889		SNP	2	55	Yes - contrib	PubMed	11956765	19	44.623	69	43.918	46.895	chr17	4781351	4783997	1277	89.5356
AH1-11	ECIP1		SNP	2	14	No	PubMed	9922392	6	88.329	122	64.603	93.611
AH1-9	ECIP1		SNP	2	14	No	PubMed	9922392	6	88.329	124	64.603	93.611
AH1-5	ECIP1		SNP	2	14	No	PubMed	9922392	6	88.94	129	64.603	93.611
AH2-2	IL8		SNP	2	55	No	PubMed	9922392	6	91.284	137	89.848	93.612
IL8-1	IL8		SNP	2	55	No			6	91.284	138	89.848	93.612
AH2-1	IL8		SNP	2	55	No	PubMed	9922392	6	91.284	139	89.848	93.612
AH1-10	ECIP1		SNP	2	29	No	PubMed	9922392	6	93.005	146	92.144	93.611
AH1-6	ECIP1		SNP	2	29	No	PubMed	9922392	6	93.005	149	92.144	93.611
AH3-6	GROX		SNP	2	22	No	PubMed	10556424	6	93.005	152	92.144	98.617	chr4	75100202	75329882
ECIP1-1	ECIP1		SNP	7	73	No	PubMed	9922392	6	93.005	158	92.144	93.611
AH3-3	GROX		SNP	2	61	No	PubMed	10556424	6	93.005	160	92.144	95.086	chr4	75100202	75329882
AH1-7	ECIP1		SNP	2	14	No	PubMed	9922392	6	93.005	162	64.603	93.611
AH3-4	GROX		SNP	2	63	No	PubMed	10556424	6	93.611	163	93.005	95.086	chr4	75100202	75329882
GROX-1	GROX		SNP	5	122	No	PubMed	10556424	6	93.611	164	93.005	95.086	chr4	75100202	75329882
AH3-1	GROX		SNP	2	77	No	PubMed	10556424	6	93.611	165	93.005	95.086	chr4	75100202	75329882
AH3-5	GROX		SNP	2	77	No	PubMed	10556424	6	93.611	166	93.005	95.086	chr4	75100202	75329882
AH3-2	GROX		SNP	2	50	No	PubMed	10556424	6	93.611	167	93.005	95.086	chr4	75100202	75329882
AH20-4.1	bIL4DS3		SNP	2	86	No			7	31.101	40	27.496	39.87
AH20-6.1	bIL4DS3		SNP	2	87	No			7	35.154	53	33.601	38.957
14361	14361		SNP	2	146	No			7	64.466	81	62.954	65.904
PS7	EMAPL		SNP	2	34	No	PubMed	11003702	21	77.001	115	70.194	78.447
AH11-2S	SDF1		SNP	2	13	No	PubMed	10556424	28	57.471	70	54.715	61.449
AH11-3	SDF1		SNP	2	49	No	PubMed	10556424	28	59.351	72	57.471	61.449
SDF1-1S	SDF1		SNP	6	25	No	PubMed	10556424	28	59.351	73	54.715	61.449
AH11-6	SDF1		SNP	2	37	No	PubMed	10556424	28	59.351	77	57.471	61.449
AH11-4	SDF1		SNP	2	28	No	PubMed	10556424	28	61.449	80	59.351	61.449
AH11-2	SDF1		SNP	2	62	No	PubMed	10556424	28	61.449	81	59.351	61.449
AH11-1	SDF1		SNP	2	52	No	PubMed	10556424	28	61.449	82	59.351	61.449
SDF1-1	SDF1		SNP	7	92	No	PubMed	10556424	28	61.449	84	59.351	61.449
BSP18	BSP18		SNP	2	33	No	PubMed	11531705	21	28.944	26	14.99	41.67	chr15	83031601	83035904	670	87.8287
BRDKRB2-1	BDKRB2		SNP	3	200	No	PubMed	11003702	21	71.087	104	70.194	74.038	chr14	95740886	95777459	592	88.7435
PS10-2	BDKRB2		SNP	2	142	No	PubMed	11003702	21	71.087	105	70.194	74.038	chr14	95740886	95777459	592	88.7435
PS10-1	BDKRB2		SNP	2	101	No	PubMed	11003702	21	71.087	106	69.304	74.038	chr14	95740886	95777459	592	88.7435
TNFA-1	TNFA		SNP	4	87	No	PubMed	10556424	23	43.56	74	31.151	44.126	chr6	31647225	31654335	2815	86.2842
AH9-3	TNFA		SNP	2	49	No	PubMed	10556424	23	43.56	72	28.274	44.126	chr6	31647225	31654335	2815	86.2842
AH9-2	TNFA		SNP	2	54	No	PubMed	10556424	23	45.598	87	44.126	48.868	chr6	31647225	31654335	2815	86.2842
AH9-1	TNFA		SNP	2	42	No	PubMed	10556424	23	41.446	55	31.151	48.868	chr6	31647225	31654335	2815	86.2842
UCP3	UCP3		SNP	2	39	No	PubMed	10582284	15	68.233	105	58.055	74.632	chr11	73392396	73395848	1159	87.0915
AH8-3	IL1B		SNP	2	29	No	PubMed	12016516	11	62.551	92	60.385	64.269	chr2	113303832	113304348	142	83.2558
AH8-1	IL1B		SNP	2	29	No	PubMed	12016516	11	62.551	96	60.385	64.269	chr2	113303832	113304348	142	83.2558
IL8R-1	IL8R		SNP	5	71	No	PubMed	10556424	2	96.449	157	94.68	99.929	chr2	218851892	218884074	2296	84.7971
AH6-4	IL8R		SNP	2	42	No	PubMed	10556424	2	97.432	164	94.68	101.627	chr2	218851892	218884074	2296	84.7971
AH6-3	IL8R		SNP	2	35	No	PubMed	10556424	2	97.149	160	90.584	101.627	chr2	218851892	218884074	2296	84.7971
AH6-2	IL8R		SNP	2	13	No	PubMed	10556424	2	97.996	175	81.394	99.929	chr2	218851892	218884074	2296	84.7971
AH6-1	IL8R		SNP	2	29	No	PubMed	10556424	2	97.996	172	94.68	99.929	chr2	218851892	218884074	2296	84.7971
IFNG-1	IFNG		SNP	4	54	No	PubMed	10556424	5	54.336	87	54.04	65.617	chr12	66834536	66840304	1596	85.0418
AH7-9	IFNG		SNP	2	51	No	PubMed	10556424	5	60.698	99	57.723	65.617	chr12	66834536	66840304	1596	85.0418
AH7-8	IFNG		SNP	2	51	No	PubMed	10556424	5	60.698	96	57.723	65.617	chr12	66834536	66840304	1596	85.0418
AH7-7	IFNG		SNP	2	51	No	PubMed	10556424	5	60.698	98	57.723	65.617	chr12	66834536	66840304	1596	85.0418
AH7-6	IFNG		SNP	2	51	No	PubMed	10556424	5	60.698	97	57.723	65.617	chr12	66834536	66840304	1596	85.0418
AH7-10	IFNG		SNP	2	51	No	PubMed	10556424	5	60.698	95	57.723	65.617	chr12	66834536	66840304	1596	85.0418
AH7-1	IFNG		SNP	2	51	No	PubMed	10556424	5	60.698	94	57.723	65.617	chr12	66834536	66840304	1596	85.0418
GRO3-1	GRO3		SNP	4	198	No	PubMed	10556424	6	93.005	159	92.144	93.612	chr4	75327799	75329875	438	88.6364
AH5-3	GRO3		SNP	2	82	No	PubMed	10556424	6	93.005	153	92.144	95.086	chr4	75327799	75329875	438	88.6364
AH5-2	GRO3		SNP	2	46	No	PubMed	10556424	6	93.005	155	92.144	98.617	chr4	75327799	75329875	438	88.6364
AH5-1	GRO3		SNP	2	81	No	PubMed	10556424	6	91.284	140	88.633	93.612	chr4	75327799	75329875	438	88.6364
ltbr97	2ltbr		SNP	2	25	No	PubMed	11956765	10	84.789	127	74.608	96.414	chr14	74036000	74148845	4199	88.8171
F11-1	F11		SNP	2	55	No	PubMed	10920240	27	14.628	22	12.284	15.175	chr4	187569377	187584909	1033	86.386
GRO1-1	GRO1		SNP	3	149	No	PubMed	10556424	6	93.005	154	92.144	93.611	chr4	75327891	75329882	380	88.3534
AH4-2	GRO1		SNP	2	120	No	PubMed	10556424	6	93.005	156	92.144	95.086	chr4	75327891	75329882	380	88.3534
AH4-1	GRO1		SNP	2	71	No	PubMed	10556424	6	93.005	151	92.144	93.611	chr4	75327891	75329882	380	88.3534
CALP-MU2	CAPN1		SNP	2	56	No	PubMed	11048924	29	62.2	164	58.966	67.881	chr11	64732100	64732309	109	93.6508
CALP-MU1	CAPN1		SNP	2	43	No	PubMed	11048924	29	62.148	163	58.966	64.506	chr11	64732100	64732309	109	93.6508
AKT-1	AKT		SNP	2	35	No	PubMed	11003702	21	82.361	136	81.879	83.076	chr14	104306734	104317596	1287	91.8065
AH1-3	ECIP1		SNP	2	29	No	PubMed	9922392	6	93.005	150	92.144	93.611	chr4	75267408	75329882	364	86.747
AH1-2	ECIP1		SNP	2	44	No	PubMed	9922392	6	93.005	147	88.633	93.612	chr4	75267408	75329882	364	86.747
AH1-1	ECIP1		SNP	2	22	No	PubMed	9922392	6	93.005	161	88.633	104.151	chr4	75267408	75329882	364	86.747
AH8-2.1	bIL1BDS3		SNP	2	25	No			11	62.551	93	50.077	64.269	chr2	113303832	113304348	142	83.2558
urk250	urk		SNP	2	56	No			18	66.306	115	64.877	67.84	chr19	48848235	48851497	136	89.0805
AH8-1.1	bIL1BDS3		SNP	2	48	No			11	62.551	94	60.385	62.837	chr2	113303832	113304348	142	83.2558
AH8-5.1	bIL1BDS3		SNP	2	109	No			11	62.837	101	58.011	65.785	chr2	113303832	113304348	142	83.2558
11717.3	11717		SNP	2	42	No			13	5.693	5	0	11.057	chr20	10235085	10236037	748	92.5942
IFNG-1S	IFNG		SNP	4	18	No	PubMed	10556424	5	53.026	74	52.556	53.497	chr12	66834536	66840304	1596	85.0418
AH7-10S	IFNG		SNP	2	18	No	PubMed	10556424	5	53.026	73	52.556	53.497	chr12	66834536	66840304	1596	85.0418
AH7-9S	IFNG		SNP	2	18	No	PubMed	10556424	5	54.04	84	53.497	70.781	chr12	66834536	66840304	1596	85.0418
AH7-8S	IFNG		SNP	2	18	No	PubMed	10556424	5	53.026	76	52.556	53.497	chr12	66834536	66840304	1596	85.0418
AH7-7S	IFNG		SNP	2	18	No	PubMed	10556424	5	54.04	83	53.497	70.781	chr12	66834536	66840304	1596	85.0418
AH7-6S	IFNG		SNP	2	18	No	PubMed	10556424	5	67.625	108	53.497	70.781	chr12	66834536	66840304	1596	85.0418
AH7-1S	IFNG		SNP	2	18	No	PubMed	10556424	5	54.04	79	53.497	70.781	chr12	66834536	66840304	1596	85.0418
5351_169	5351	BV104232	SNP	2	31	Yes - SNP			3	52.417	83	48.981	60.506	chr1	109882508	109885904	1252	93.26
21483_204	21483	BV105443	SNP	2	48	Yes - SNP			4	115.285	156	109.585	120.669
17521_106	17521	BV105128	SNP	2	63	Yes - SNP			24	41.723	63	38.977	44.566
17797_86	17797	BV104071	SNP	2	66	Yes - SNP			5	72.869	115	70.781	75.254	chr12	55281855	55282910	334	90.534
21290_479	21290	BV103817	SNP	2	47	Yes - SNP			10	81.998	117	81.036	84.789
16165_488	16165	BV104542	SNP	2	27	Yes - SNP			3	84.784	141	79.939	96.758	chr1	62779534	62783295	696	89.1499
17737_649	17737	BV104913	SNP	2	29	Yes - SNP			6	18.065	21	16.023	29.296
9092_243	9092	BV103735	SNP	2	43	Yes - SNP			15	68.233	109	49.96	74.632	chr11	76510625	76511401	160	93.0108
2019_319	2019	BV103985	SNP	2	64	Yes - SNP			5	42.787	61	28.685	45.574	chr12	53075704	53084018	1663	90.5734
23680_542	23680	BV103832	SNP	2	38	Yes - SNP			7	78.956	112	77.432	79.715	chr5	151022190	151035957	1319	90.6577
26186_216	26186	BV105574	SNP	2	32	Yes - SNP			25	33.237	61	18.591	39.934	chr16	21196415	21196980	132	89.8204
13871_480	13871	BV104575	SNP	2	32	Yes - SNP			15	22.49	30	19.563	24.618	chr11	112785553	112851082	1354	93.1559
12075_173	12075	BV105278	SNP	2	54	Yes - SNP			11	128.711	223	122.59	132.285
21495_873	21495	BV105459	SNP	2	34	Yes - SNP			17	95.15	124	94.506	96.789
17899_306	17899	BV104963	SNP	2	29	Yes - SNP			21	3.471	4	0	10.971	chr15	99414582	99415870	267	92.1384
21594_239	21594	BV105511	SNP	2	34	Yes - SNP			28	57.471	69	50.491	61.449
17771_795	17771	BV104961	SNP	2	68	Yes - SNP			22	67.02	72	65.164	70.79
15765_329	15765	BV105398	SNP	2	36	Yes - SNP			10	20.529	12	14.3	24.018	chr5	79389791	79391072	197	93.0435
17527_101	17527	BV105139	SNP	2	97	Yes - SNP			18	44.633	71	42.155	47.808	chr16	68522614	68533605	1426	89.7067
16737_157	16737	BV104512	SNP	2	30	Yes - SNP			18	21.797	33	15.761	24.494	chr16	87318918	87320796	462	89.4737
21839_197	21839	BV104599	SNP	2	40	Yes - SNP			11	23.039	37	22.138	24.118
37300_197v2	37300	BV445537	SNP	2	92	Yes - SNP			1	116.681	214	113.815	117.644
17829_416	17829	BV104898	SNP	2	56	Yes - SNP			23	24.161	39	21.32	26.485	chr6	43204708	43207823	593	90.027
31433_238	31433	BV445687	SNP	2	35	Yes - SNP			6	112.906	190	109.472	116.094
10505_595	11505	BV106068	SNP	2	41	Yes - SNP			16	62.314	89	57.502	64.519	chr1	15173343	15184334	498	92.5043
13891_110	13891	BV103833	SNP	2	91	Yes - SNP			29	31.034	77	29.485	32.165	chr11	18590443	18593522	727	86.7677
26120_226	26120	BV104997	SNP	2	35	Yes - SNP			13	75.722	102	74.987	81.57
21678_106	21678	BV105434	SNP	2	64	Yes - SNP			2	101.627	182	98.792	107.408
10227_546	10227	BV105585	SNP	2	51	Yes - SNP			23	43.56	77	31.151	45.598	chr6	32048140	32057202	667	87.0288
15863_139a	15863	BV105757	SNP	2	27	Yes - SNP			28	47.828	56	46.199	54.715	chr10	79406761	79415948	1179	91.1867
17801_224	17801	BV104971	SNP	2	56	Yes - SNP			5	125.54	212	124.411	127.517	chr22	40529389	40546732	698	91.1215
4097_150	4097	BV106158	SNP	2	36	Yes - SNP			7	36.503	56	32.896	39.87	chr19	4125113	4133546	785	87.7649
12053_49	12053	BV105448	SNP	2	78	Yes - SNP			25	61.412	95	59.908	62.888
11451_309	11451	BV105973	SNP	2	33	Yes - SNP			11	121.743	214	120.059	122.59	chr9	128440239	128447172	328	91.25
17799_582	17799	BV104959	SNP	2	65	Yes - SNP			13	77.08	109	75.722	81.57	chr20	33527745	33531313	548	89.4134
21684_327	21684	BV104027	SNP	2	38	Yes - SNP			19	54.383	85	52.653	57.659
21620_348	21620	BV105367	SNP	2	63	Yes - SNP			10	26.954	26	24.704	34.649
26158_171	26158	BV105425	SNP	2	67	Yes - SNP			9	55.419	63	53.972	56.672	chr6	97107191	97107928	296	88.1443
32572_364	32572	BV445519	SNP	2	56	Yes - SNP			2	59.174	97	54.107	61.155
34416_243b	34416	BV446260	SNP	2	65	Yes - SNP			5	45.574	62	42.787	46.601
4305_296	4305	BV106274	SNP	2	55	Yes - SNP			25	2.359	8	0	5.493	chr16	3531896	3533509	199	88.4615
17701_1041	17701	BV104018	SNP	2	33	Yes - SNP			10	90.473	136	81.036	96.414
3613_4	3613	BV104761	SNP	2	11	Yes - SNP			4	95.632	131	89.121	100.157	chr7	134329003	134346413	848	89.916
17525_308	17525	BV105129	SNP	2	20	Yes - SNP			12	82.975	95	78.559	97.225	chr13	97426966	97472732	3019	91.9315
4151_1	4151	BV106241	SNP	2	53	Yes - SNP			4	82.6	110	70.965	86.133	chr7	44378834	44386735	1056	89.9774
4145_12	4145	BV106209	SNP	2	60	Yes - SNP			3	52.417	84	48.981	53.528
12161_557	12161	BV104574	SNP	2	55	Yes - SNP			23	20.678	32	16.85	24.161	chr6	37549226	37557268	1009	90.8797
lne663_204	lne663		SNP	2	74	Yes - SNP			7	73.886	101	71.376	75.961
26194_309	26194	BV105404	SNP	2	72	Yes - SNP			16	54.131	68	48.557	61.078
15743_394	15743	BV105495	SNP	2	78	Yes - SNP			3	50.246	81	48.981	53.528	chr1	110270140	110273089	418	97.1111
1149_430	1149\3079	BV104252	SNP	2	35	Yes - SNP			4	72.23	90	70.965	86.133
4197_55	4197	BV106292	SNP	2	33	Yes - SNP			7	70.481	96	64.466	74.357
26210_44	26210	BV105514	SNP	2	33	Yes - SNP			7	87.705	127	83.88	91.535	chr5	158517020	158517898	711	94.5
17853_555	17853	BV104916	SNP	2	53	Yes - SNP			21	30.406	39	24.092	32.301	chr15	83142241	83147518	1245	89.4073
6343_355	6343	BV105347	SNP	2	80	Yes - SNP			4	68.749	84	67.389	70.132	chr7	43951721	43953848	427	91.3295
10217_340	10217	BV105648	SNP	2	49	Yes - SNP			18	30.8	40	24.976	40.28	chr16	56488801	56558696	1529	90.8125
26162_183	26162	BV105428	SNP	2	47	Yes - SNP			22	26.638	26	25.897	28.804
31465_446	31465	BV445837	SNP	2	22	Yes - SNP			6	88.329	123	79.157	90.943
3473_1	3473	BV104377	SNP	2	61	Yes - SNP			16	82.758	111	80.12	92.154
39125_846	39125	BV445986	SNP	2	92	Yes - SNP			4	34.875	30	30.722	35.444
17495_334	17495	BV105517	SNP	2	50	Yes - SNP			2	122.727	213	121.006	127.975	chr1	22979875	22985645	796	93.0108
39107_205	39107	BV445463	SNP	2	35	Yes - SNP			25	66.23	100	61.168	70.208
26200_488	26200	BV105498	SNP	2	68	Yes - SNP			13	67.853	86	62.821	70.492
21686_250	21686	BV105387	SNP	2	60	Yes - SNP			9	53.686	60	50.001	53.972	chr6	101321224	101321834	265	90.4975
37280_609	37280	BV445649	SNP	2	111	Yes - SNP			1	82.533	135	81.286	84.899
39171_297	39171	BV446033	SNP	2	94	Yes - SNP			4	28.375	22	27.365	30.722
16787_162	16787	BV105520	SNP	2	33	Yes - SNP			3	27.817	29	27.518	30.721	chr1	152747835	152748616	329	92.112
23652_313	23652	BV104484	SNP	2	32	Yes - SNP			22	72.832	78	67.02	88.758
24355_616	24355	BV105071	SNP	2	33	Yes - SNP			7	62.245	75	42.45	66.263
17821_91	17821	BV104990	SNP	2	34	Yes - SNP			2	23.76	38	21.168	27.097	chr2	179223642	179224149	404	90.9091
4697_435	4697	BV105896	SNP	2	66	Yes - SNP			23	42.396	65	41.446	48.868	chr6	30728954	30735919	1222	93.489
4299_358	4299	BV106275	SNP	2	29	Yes - SNP			8	69.864	79	63.998	70.428	chr9	35089894	35093145	1053	92.2037
11929_246	11929	BV105572	SNP	2	48	Yes - SNP			5	42.787	58	41.382	45.574	chr12	49736487	49739555	212	92.0949
37779_40	37779	BV446056	SNP	2	75	Yes - SNP			6	64.603	73	57.542	69.082
31809_91	31809		SNP	2	36	Yes - SNP			5	122.529	203	120.3	126.435
5779_266	5779	BV104985	SNP	2	38	Yes - SNP			19	53.493	83	49.835	61.076	chr17	17937872	17951905	827	92.4644
4347_311	4347	BV106310	SNP	2	63	Yes - SNP			17	95.15	125	94.506	96.789	chr22	29811872	29825162	1149	90.5063
37797_572	37797	BV446055	SNP	2	10	Yes - SNP			6	43.008	32	38.715	58.104
31435_117	31435	BV445688	SNP	2	18	Yes - SNP			6	103.031	179	95.478	119.628
7577_667	7577	BV104273	SNP	2	32	Yes - SNP			29	71.24	179	68.197	71.963	chr11	70871627	70887203
26188_703	26188	BV105340	SNP	2	77	Yes - SNP			26	53.98	63	52.96	59.113	chr10	120785473	120786127	312	92.3913
37733_466	37733	BV446007	SNP	2	92	Yes - SNP			6	77.728	93	76.865	79.157
6547_219	6547	BV106136	SNP	2	57	Yes - SNP			22	72.832	83	67.02	79.546	chr3	52460281	52463086	481	94.4954
15781_141	15781	BV105500	SNP	2	60	Yes - SNP			14	83.309	118	81.991	83.933	chr8	99075930	99117616	1425	90.1906
21163_405	21163	BV105483	SNP	2	35	Yes - SNP			18	60.605	92	54.132	63.476	chr19	38294468	38309437	695	90.0115
17529_443	17529	BV105644	SNP	2	40	Yes - SNP			11	29.42	45	25.857	34.868	chr2	36651067	36656307	381	90.7923
21238_153	21238	BV104906	SNP	2	19	Yes - SNP			11	71.322	119	67.192	79.716	chr2	65156757	65157417	364	86.5002
36937_380	36937	BV445638	SNP	2	108	Yes - SNP			1	124.49	231	123.224	127.134
5225_353	5225	BV106189	SNP	2	44	Yes - SNP			10	90.647	137	82.821	96.414	chr14	74036000	74148845	4123	88.9391
21676_297	21676	BV105421	SNP	2	44	Yes - SNP			10	55.323	77	54.994	60.074	chr15	59988593	59989721	153	90
17707_200	17707	BV104019	SNP	2	33	Yes - SNP			3	48.98	76	47.206	52.417	chr1	112948763	112949146	167	91.5423
12007_157	12007	BV105555	SNP	2	52	Yes - SNP			4	86.133	111	82.6	90.911	chr7	128076239	128076891	313	94.3503
26138_393	26138	BV105502	SNP	2	67	Yes - SNP			11	70.795	116	70.192	72.485	chr2	63743590	63744081	122	85.2318
21596_275	21596	BV105364	SNP	2	69	Yes - SNP			8	58.105	59	55.526	61.599	chr9	78085438	78086015	165	80.4274
13813_315	13813	BV103930	SNP	2	55	Yes - SNP			19	40.663	56	33.479	48.304	chr17	4592077	4593443	252	92.9054
17853_468	17853	BV104916	SNP	2	46	Yes - SNP			21	29.786	31	29.506	34.253	chr15	83142241	83147518	1245	89.4073
11797_321	11797	BV103951	SNP	2	68	Yes - SNP			21	43.394	71	36.47	46.54	chr15	76259236	76260204	265	85.4054
35218_149	35218	BV445858	SNP	2	49	Yes - SNP			27	34.522	43	20.779	40.744
34266_374	34266	BV445716	SNP	2	23	Yes - SNP			5	11.975	15	8.42	17.285
33579_578	33579	BV446501	SNP	2	64	Yes - SNP			3	77.762	121	76.532	79.617
12163_117	12163	BV104587	SNP	2	38	Yes - SNP			5	42.787	59	36.469	45.574	chr12	50593167	50594095	370	89.3843
12307_466	12307	BV105768	SNP	2	28	Yes - SNP			13	86.486	121	77.088	92.031	chr20	41665925	41704668	674	91.1729
21161_108	21161	BV104399	SNP	2	65	Yes - SNP			28	54.715	65	52.603	57.471
14787_290	14787	BV105481	SNP	2	53	Yes - SNP			8	130.907	148	125.003	130.907	chr9	120705905	120711731	464	94.6463
8127_273	8127	BV105849	SNP	2	42	Yes - SNP			22	22.396	19	19.149	31.268	chr3	9796670	9808179	1320	91.9823
21534_267	21534	BV105381	SNP	2	88	Yes - SNP			25	22.558	46	19.389	27.049	chr16	20717760	20720158	502	85
38917_291	38917	BV445955	SNP	2	11	Yes - SNP			5	76.296	125	57.723	81.265
21610_309	21610	BV105510	SNP	2	37	Yes - SNP			27	56.555	62	55.74	63.655
21323_827	21323	BV105437	SNP	2	67	Yes - SNP			17	78.044	88	76.562	79.227
15711_610	15711	BV105333	SNP	2	29	Yes - SNP			1	136.461	253	135.141	142.072	chr21	44347085	44347986	317	85.4586
9092_95	9092	BV103735	SNP	2	41	Yes - SNP			15	68.233	108	49.96	74.632	chr11	76510625	76511401	160	93.0108
16138_259	16138	BV105637	SNP	2	33	Yes - SNP			18	68.446	128	58.941	79.215	chr19	54899729	54901469	472	88.3306
39067_740	39067	BV446227	SNP	2	71	Yes - SNP			17	40.588	45	38.863	42.293
15879_32a	15879_32a	BV104641	SNP	2	135	Yes - SNP			28	39.422	43	38.48	42.99	chr10	75541649	75549921	1770	91.5072
26174_403	26174	BV105462	SNP	2	68	Yes - SNP			13	77.088	111	75.722	81.57	chr20	33331455	33331966	281	88.7052
11817_801	11817	BV104526	SNP	2	68	Yes - SNP			13	77.08	110	75.722	81.57	chr20	32980442	32980926	144	81.024
4123_135	4123	BV106174	SNP	2	29	Yes - SNP			29	56.68	140	56.066	61.491	chr11	62126102	62135388	2290	92.4577
12225_249	12225	BV105464	SNP	2	54	Yes - SNP			19	66.603	125	64.326	67.643	chr17	38946351	38957219	1031	93.524
21714_348	21714	BV104942	SNP	2	35	Yes - SNP			29	61.491	153	58.966	67.881	chr11	67021014	67021316	103	79.8586
12285_329	12285	BV105594	SNP	2	77	Yes - SNP			7	28.601	37	26.396	32.896	chr19	6780832	6808321	886	90.4284
6511_106	6511	BV106121	SNP	2	43	Yes - SNP			7	70.481	95	65.904	75.961	chr5	139920409	139921742	427	91.0134
3128_1	3128	BV104261	SNP	2	30	Yes - SNP			19	52.653	81	48.304	53.493	chr17	12835658	12839100	282	89.1967
26206_339	26206	BV105465	SNP	2	66	Yes - SNP			16	70.969	98	67.693	77.555
21552_143	21552	BV105382	SNP	2	39	Yes - SNP			10	58.373	87	56.133	60.586
9645_292	9645	BV103738	SNP	2	67	Yes - SNP			5	42.787	57	36.469	45.574	chr12	50695151	50695939	424	86.5704
13881_182	13881	BV104591	SNP	2	48	Yes - SNP			9	38.408	40	37.09	42.448	chr6	116890854	116891574	418	87.9279
21680_483	21680	BV104025	SNP	2	66	Yes - SNP			27	14.628	20	12.284	15.175
21865_167	21865	BV104438	SNP	2	37	Yes - SNP			19	40.234	47	26.875	48.304	chr17	23718524	23721336	684	88.7514
10403_79	10403	BV105236	SNP	2	59	Yes - SNP			10	26.954	23	24.704	34.649	chr14	23806704	23810607	1105	90.7421
17751_539	17751	BV104929	SNP	2	35	Yes - SNP			11	121.743	213	120.059	122.59
36921_466	36921	BV445635	SNP	2	107	Yes - SNP			1	94.085	161	92.156	95.876
21654_407	21654	BV104958	SNP	2	70	Yes - SNP			2	4.528	10	0	6.04
23660_453	23660	BV104486	SNP	2	31	Yes - SNP			2	10.773	24	0	13.388	chr2	189664719	189702975	3666	90.9656
3481_180	3481	BV104379	SNP	2	69	Yes - SNP			15	54.135	87	52.309	58.692	chr11	6380371	6388586	570	92.1713
5923_453	5923	BV104741	SNP	2	85	Yes - SNP			4	112.104	152	107.47	113.437	chr7	150201352	150211249	2438	91.9316
4701_372	4701	BV105911	SNP	2	41	Yes - SNP			7	67.116	91	66.263	74.357	chr5	139910204	139922510	1857	90.7424
13829_165	13829	BV103935	SNP	2	42	Yes - SNP			1	86.003	141	82.533	89.289	chr3	185342867	185343334	234	90.411
23449_534	23449	BV105684	SNP	2	23	Yes - SNP			18	79.603	149	58.941	82.317
5791_306	5791	BV105243	SNP	2	55	Yes - SNP			7	32.896	44	27.496	38.957	chr19	2706423	2714758	541	90.8012
4121_272	4121	BV106173	SNP	2	32	Yes - SNP			22	18.412	15	11.218	24.577	chr3	38495668	38496322	216	93.5743
12309_247	12309	BV105769	SNP	2	54	Yes - SNP			13	27.604	24	24.169	28.555	chr10	7805418	7831324	1283	88.0024
8065_110	8065	BV106041	SNP	2	62	Yes - SNP			18	81.058	156	79.608	82.317	chr19	60389107	60389718	208	89.1791
5473_172	5473	BV104651	SNP	2	33	Yes - SNP			25	0.585	1	0	5.493	chr16	1799125	1813040	602	89.2348
5267_285	5267	BV106253	SNP	2	21	Yes - SNP			23	30.751	46	28.274	36.817	chr6	33276642	33278913	972	90.5316
16825_214	16825	BV105581	SNP	2	30	Yes - SNP			11	34.868	49	29.42	43.095	chr2	46897999	46898783	671	92.7389
7751_226	7751	BV103986	SNP	2	55	Yes - SNP			5	30.113	29	29.427	33.652
13939_467	13939	BV104550	SNP	2	64	Yes - SNP			19	37.579	36	35.04	40.006
7597_130	7597	BV104306	SNP	2	22	Yes - SNP			15	32.775	50	22.711	38.007	chr11	116578873	116580686	1002	97.2693
10561_259	10561	BV105841	SNP	2	18	Yes - SNP			16	14.196	15	0	19.394	chr1	203633221	203634178	287	95.0156
5583_336	5583		SNP	2	45	Yes - SNP			17	93.221	113	92.557	96.789	chr22	28509155	28552845	1638	90.6436
7875_439	7875	BV104089	SNP	2	43	Yes - SNP			18	33.229	47	32.187	40.28	chr16	56705000	56720752	705	91.442
7563_372	7563	BV104240	SNP	2	33	Yes - SNP			29	62.147	162	58.966	68.197	chr11	63793882	63808724
7149_802	7149	BV105964	SNP	2	47	Yes - SNP			3	36.719	62	34.773	37.688	chr1	119966666	119998876	1294	88.3392
11551_483	11551	BV105209	SNP	2	78	Yes - SNP			2	15.936	31	13.388	18.7	chr2	187280572	187368116	2678	91.7749
10221_173	10221	BV105649	SNP	2	62	Yes - SNP			10	81.998	120	81.036	88.208	chr14	70638544	70646452	1046	89.962
5615_425	5615		SNP	2	58	Yes - SNP			22	16.88	11	11.218	18.412	chr3	38024035	38046069	1848	89.8881
5341_304	5341	BV104215	SNP	2	30	Yes - SNP			2	132.015	225	129.517	132.015	chr1	17094416	17125833	542	90.9639
10573_91	10573	BV105907	SNP	2	68	Yes - SNP			5	126.435	219	124.411	127.517	chr22	39046641	39047106	387	91.0464
10297_113	10297	BV105182	SNP	2	76	Yes - SNP			29	47.731	118	40.712	54.839	chr11	133272821	133273311	346	88.3002
24023_131	24023	BV104409	SNP	2	63	Yes - SNP			16	56.301	77	54.503	57.502
10235_174	10235	BV105004	SNP	2	65	Yes - SNP			4	45.881	39	44.472	48.794	chr7	76585320	76604457	751	90.8207
11611_119	11611	BV104829	SNP	2	58	Yes - SNP			2	76.672	136	76.378	81.394	chr2	203661840	203672655	640	89.8389
17031_177	17031	BV105487	SNP	2	67	Yes - SNP			2	100.355	178	99.929	101.627	chr2	222116129	222116783	274	91.7933
8219_273	8219	BV105885	SNP	2	30	Yes - SNP			8	84.862	100	74.992	99.037	chr9	34624736	34627714	1006	89.6308
16741_293	16741	BV104936	SNP	2	58	Yes - SNP			19	58.413	96	54.383	66.255	chr17	45948988	45950058	146	94.5122
5847_213	5847	BV104813	SNP	2	30	Yes - SNP			23	41.446	59	31.151	45.598
15313_640	15313	BV105807	SNP	2	68	Yes - SNP			5	46.601	65	42.787	51.618	chr12	48902179	48902697	357	84.3931
15365_388	15365	BV105261	SNP	2	15	Yes - SNP			3	103.845	166	102.773	118.162	chr1	43752296	43753879	335	92.8021
13969_230	13969	BV104637	SNP	2	51	Yes - SNP			1	95.876	166	94.085	97.101	chr3	170993923	171008190	890	88.986
7553_484	7553	BV104221	SNP	2	32	Yes - SNP			29	58.81	146	47.731	61.491	chr11	63426675	63433621	1056	94.0299
26164_539	26164	BV105441	SNP	2	25	Yes - SNP			19	24.127	23	21.388	39.142	chr17	22960875	22961373	174	84.4061
21672_442	21672	BV105386	SNP	2	29	Yes - SNP			8	105.745	126	99.037	113.685
9953_174	9953	BV106286	SNP	2	50	Yes - SNP			18	60.782	95	58.941	66.306	chr19	44560112	44562561	341	93.4177
15725_333	15725	BV105090	SNP	2	48	Yes - SNP			29	58.966	148	56.066	61.491	chr11	63423921	63425063	466	95.3578
24332_617	24332	BV104934	SNP	3	74	Yes - SNP			15	85.592	132	79.293	86.239	chr11	34427313	34450148	1254	91.1343
10041_121	10041	BV105191	SNP	2	57	Yes - SNP			2	39.253	62	35.893	42.709	chr2	162674267	162675240	657	90.232
11959_590	11959	BV105099	SNP	2	64	Yes - SNP			22	43.251	44	35.895	52.85	chr3	69114653	69136304	460	90.2778
16392_226	16392	BV105661	SNP	2	66	Yes - SNP			17	85.226	101	82.921	88.675	chr12	119627585	119639975	840	90.3442
5909_169	5909	BV104725	SNP	2	76	Yes - SNP			4	18.875	14	16.843	26.12
21845_492	21845	BV104601	SNP	2	25	Yes - SNP			20	52.548	60	51.411	56.247	chr5	36993986	37007839	518	97.1119
11477_46	11477	BV104695	SNP	2	47	Yes - SNP			9	61.065	69	57.092	64.932	chr6	90628730	90629505	536	85.2197
15733_99	15733	BV104494	SNP	2	13	Yes - SNP			7	125.846	165	124.269	139.334	chr5	98245669	98252757	453	94.902
16394_318	16394	BV104610	SNP	2	32	Yes - SNP			5	10.111	13	7.355	17.285	chr12	79613058	79618369	2187	89.0435
11607_167	11607	BV104780	SNP	2	76	Yes - SNP			9	103.737	119	102.44	104.899	chr6	160192577	160196080	199	90.6504
7601_257	7601	BV104308	SNP	2	50	Yes - SNP			15	29.901	40	28.016	31.271	chr11	118454551	118457888	860	91.7476
7367_423	7367	BV104117	SNP	2	63	Yes - SNP			3	107.918	175	104.58	110.761	chr1	45476238	45481821	2368	88.8233
12009_294	12009	BV105116	SNP	2	27	Yes - SNP			5	126.435	228	120.3	127.517	chr22	38739667	38742294	550	86.8456
12187_411	12187	BV105446	SNP	2	49	Yes - SNP			20	12.638	17	10.526	16.844	chr5	72883931	72894519	1105	92.407
7281_348	7281	BV105961	SNP	2	33	Yes - SNP			18	87.767	162	82.317	87.767
4575_230	4575	BV103869	SNP	2	42	Yes - SNP			7	32.896	51	26.396	35.154	chr19	3701886	3703991	551	90.963
8053_399	8053	BV106024	SNP	2	52	Yes - SNP			18	63.983	104	60.605	68.446	chr19	44061040	44080892	886	87.3428
4065_175	4065	BV106184	SNP	2	62	Yes - SNP			17	94.506	120	93.862	95.15
10469_774	10469	BV106035	SNP	2	36	Yes - SNP			22	72.832	81	67.02	76.33	chr3	52935109	52943959	616	91.2234
16109_667	16109	BV105715	SNP	2	46	Yes - SNP			26	28.532	33	25.828	35.69	chr10	104837967	104924720	1928	92.5197
7163_385	7163	BV105984	SNP	2	41	Yes - SNP			26	25.828	20	15.23	38.14
12213_282	12213	BV103783	SNP	2	45	Yes - SNP			15	104.628	164	102.869	106.385	chr11	47702660	47710535	538	93.2584
16487_188	16487	BV105009	SNP	2	34	Yes - SNP			2	32.001	54	27.812	33.566	chr2	170192158	170208024	1390	93.5162
15327_491	15327	BV105681	SNP	2	22	Yes - SNP			8	97.082	116	94.68	105.745	chr9	101393519	101394356	332	92.5831
7549_359	7549	BV104207	SNP	2	37	Yes - SNP			29	56.066	135	54.839	58.626	chr11	60866508	60870890	808	89.716
4063_44	4063	BV106183	SNP	2	65	Yes - SNP			15	68.233	104	51.44	74.632	chr11	71391562	71395980	986	88.9764
7211_117	7211	BV106065	SNP	2	31	Yes - SNP			10	54.994	75	46.415	68.256	chr15	62235076	62242242	626	90.5685
6899_117	6899	BV106156	SNP	2	52	Yes - SNP			21	42.015	67	41.67	43.394	chr14	24145633	24172120	422	81.0219
3967_1	3967	BV106280	SNP	2	65	Yes - SNP			25	3.537	13	0	5.493
5739_175	5739	BV104771	SNP	2	59	Yes - SNP			3	118.162	194	115.924	119.792
9867_395	9867	BV103855	SNP	2	50	Yes - SNP			10	26.954	22	24.704	34.649	chr14	22375640	22385524	1852	92.5046
15693_384	15693	BV105276	SNP	2	83	Yes - SNP			20	25.447	32	24.552	26.342	chr5	64926103	64936618	438	94.9187
26124_553	26124	BV105011	SNP	2	31	Yes - SNP			19	67.652	129	61.076	77.696
16443_117	16443	BV103902	SNP	2	21	Yes - SNP			16	57.502	80	56.301	87.209	chr1	2484375	2490178	347	90.6323
14413_177	14413	BV104490	SNP	2	33	Yes - SNP			21	46.54	73	43.394	49.461	chr14	29115736	29165492	1265	94.3436
23487_111	23487	BV105798	SNP	2	32	Yes - SNP			8	37.502	32	33.915	41.087	chr9	14727225	14737726	412	88.29
9959_87	9959	BV106287	SNP	2	59	Yes - SNP			6	74.57	86	65.271	83.175	chr4	39323708	39345706	1455	93.3057
16477_590	16477	BV104994	SNP	2	12	Yes - SNP			12	64.156	78	59.353	73.628	chr13	78827431	78841008	942	95.4894
10185_335	10185	BV105304	SNP	2	16	Yes - SNP			26	28.532	34	15.23	35.69	chr10	100134693	100150006	975	88.54
11599_289	11599	BV104765	SNP	2	37	Yes - SNP			15	102.419	157	101.338	106.385	chr11	47460914	47462648	256	95.7447
16195_350	16195	BV105576	SNP	2	22	Yes - SNP			18	63.983	106	56.713	67.84	chr19	48818866	48820235	563	93.1402
2928_405	2928	BV104854	SNP	2	27	Yes - SNP			5	113.845	188	106.736	123.575
6299_181	6299	BV104677	SNP	2	29	Yes - SNP			25	56.877	84	46.903	61.165	chr7	100454866	100460838	461	91.2966
7617_869	7617	BV104343	SNP	2	77	Yes - SNP			5	113.845	189	112.655	116.592	chr12	6804121	6805079	215	94.6281
11601_459	11601	BV104778	SNP	2	44	Yes - SNP			2	22.464	37	21.168	23.76	chr2	179802957	179812058	461	92.1676
5005_135	5005	BV106300	SNP	2	49	Yes - SNP			10	90.333	133	88.208	96.414	chr14	76971939	76973971	114	93.1818
5919_97	5919	BV104740	SNP	2	64	Yes - SNP			4	90.911	124	86.583	93.519	chr7	129730946	129753228	2052	90.9055
6319_144	6319	BV104815	SNP	2	51	Yes - SNP			11	79.716	138	78.322	80.176	chr2	25295440	25299331	664	91.4072
6966_196	6966	BV106265	SNP	2	39	Yes - SNP			18	72.641	135	56.713	74.837	chr19	50546731	50559612	1293	92.7213
4171_172	4171	BV106225	SNP	2	84	Yes - SNP			18	63.476	102	62.545	66.306
21640_304	21640	BV104943	SNP	2	35	Yes - SNP			12	14.36	11	10.922	16.218
9951_445	9951	BV106273	SNP	2	70	Yes - SNP			19	58.413	94	56.098	62.872	chr17	46041862	46042316	271	90.9639
16749_649	16749	BV104951	SNP	2	38	Yes - SNP			10	34.135	35	32.232	38.153	chr14	20620021	20620930	348	90.2778
9937_216	9937	BV103859	SNP	2	21	Yes - SNP			1	121.337	227	117.876	128.107	chr3	142645593	142646099	387	87.1481
16771_386	16771	BV103823	SNP	2	30	Yes - SNP			18	68.143	118	58.941	79.215	chr19	52116737	52117273	422	88.4248
11993_240	11993	BV105104	SNP	2	61	Yes - SNP			5	72.869	112	70.781	75.254	chr12	54581469	54607159	815	90.0493
23632_402	23632	BV105630	SNP	2	46	Yes - SNP			8	122.956	141	121.733	130.907	chr9	121143800	121174623	1832	92.3643
16161_344	16161	BV105642	SNP	2	72	Yes - SNP			21	64.348	94	61.699	67.504	chr14	92022762	92029724	305	89.8172
23662_397	23662	BV104487	SNP	2	25	Yes - SNP			4	75.925	99	74.332	79.842	chr7	43922854	43927280	1651	90.7125
4129_128	4129	BV106175	SNP	2	23	Yes - SNP			3	27.518	26	5.901	30.721	chr1	157822250	157826224	1152	93.0855
12267_208	12267	BV105730	SNP	2	53	Yes - SNP			28	42.99	49	39.72	45.736	chr10	76458996	76459409	314	88.3212
40596_450	40596	BV446042	SNP	2	51	Yes - SNP			20	58.917	84	57.421	63.806
16124_567	16124	BV105827	SNP	2	57	Yes - SNP			8	117.963	131	105.745	119.932	chr9	114904951	114906590	344	88.1319
9785_68	9785	BV103719	SNP	2	51	Yes - SNP			3	28.09	36	26.157	28.886	chr1	152697017	152717261	1498	94.2556
13949_185	13949	BV104567	SNP	2	27	Yes - SNP			16	64.519	92	62.314	70.969	chr1	173871740	173930726	576	87.4189
5477_185	5477	BV104720	SNP	2	52	Yes - SNP			18	33.229	48	32.187	40.28	chr16	56066368	56071151	530	92.9374
7519_70	7519	BV104134	SNP	2	53	Yes - SNP			26	25.828	25	22.421	27.449	chr10	99208073	99215678	1267	90.4762
12099_476	12099	BV105092	SNP	2	11	Yes - SNP			18	50.817	76	33.229	79.215
6495_255	6495	BV106111	SNP	2	68	Yes - SNP			15	29.099	38	28.016	31.271	chr11	116237197	116237808	132	92.9032
9939_200	9939	BV103860	SNP	2	35	Yes - SNP			5	126.435	223	125.898	132.354	chr22	39945531	39950763	584	90.8964
14437_170	14437	BV104429	SNP	2	29	Yes - SNP			22	70.79	76	67.02	72.832	chr3	52515250	52517078	277	89.9425
7979_216	7979	BV104107	SNP	2	61	Yes - SNP			7	29.138	39	26.396	32.896	chr19	6681313	6688602	1041	89.697
12297_337	12297	BV105659	SNP	2	57	Yes - SNP			21	30.055	35	29.506	34.253	chr15	83207006	83208726	246	93.662
15373_676	15373	BV103939	SNP	2	58	Yes - SNP			20	14.742	19	12.638	16.844	chr5	72409761	72419817	581	92.5872
2ssep	ssep	BV104953	SNP	2	38	Yes - SNP			20	36.454	45	33.436	43.085	chr5	42835741	42848023	1516	88.2175
3939_6	3939	BV106260	SNP	2	48	Yes - SNP			23	39.867	53	31.151	45.598	chr6	52254876	52256165	320	92.3684
23626_331	23626	BV105627	SNP	2	50	Yes - SNP			18	79.608	152	72.641	80.426	chr19	54830203	54835181	620	90.7672
17867_55	17867	BV105041	SNP	2	55	Yes - SNP			13	51.728	57	47.415	52.096	chr20	18454428	18455122	205	92.1811
10187_340	10187	BV104704	SNP	2	65	Yes - SNP			2	117.559	203	114.976	118.511	chr1	27449128	27449595	312	88.7255
15735_464	15735	BV104495	SNP	2	58	Yes - SNP			29	56.066	136	51.322	56.68	chr11	60837948	60849761	937	91.7553
10105_440	10105	BV104682	SNP	2	32	Yes - SNP			19	40.006	43	33.479	48.304
4997_324	4997	BV106078	SNP	2	38	Yes - SNP			15	32.775	51	29.099	33.569	chr11	118402586	118405488	765	91.8212
17697_79	17697	BV104017	SNP	2	60	Yes - SNP			5	33.652	42	22.763	39.245	chr12	53051033	53051795	432	91.8605
26168_313	26168	BV105567	SNP	2	65	Yes - SNP			7	70.481	97	65.904	74.357
39021_967	39021	BV445878	SNP	2	74	Yes - SNP			17	26.314	27	21.407	27.046
5805_209	5805	BV104714	SNP	2	26	Yes - SNP			13	74.073	99	67.853	81.57	chr20	37050869	37064926	396	90.7598
7141_314	7141	BV105949	SNP	2	33	Yes - SNP			3	118.162	193	115.924	119.792	chr1	36314598	36315541	617	92.4658
23619_143	23619	BV105598	SNP	2	27	Yes - SNP			16	62.314	90	60.161	64.519	chr1	16009710	16012255	1047	92.2213
15357_342	15357	BV105759	SNP	2	43	Yes - SNP			23	24.161	36	21.32	28.274	chr6	44463436	44484328	1030	94.1277
38797_443	38797	BV446001	SNP	2	63	Yes - SNP			5	78.423	132	76.905	80.033
7090_314	7090	BV105914	SNP	2	32	Yes - SNP			14	33.313	26	32.12	36.43	chr8	49044943	49050962	851	86.9792
6497_573	6497	BV106112	SNP	2	44	Yes - SNP			3	45.77	70	42.193	60.506	chr1	109882508	109885904	1252	93.26
9831_181	9831	BV103843	SNP	2	32	Yes - SNP			24	3.247	2	0	16.139	chr18	63329103	63330260	764	83.3624
17013_174	17013	BV105332	SNP	2	33	Yes - SNP			22	64.168	67	60.419	64.666	chr3	57792167	57821547	508	96.3899
13925_325	13925	BV104613	SNP	2	34	Yes - SNP			29	54.176	126	52.849	56.68	chr11	62501247	62508830	1230	89.2994
5745_919	5745	BV104786	SNP	2	57	Yes - SNP			3	28.886	39	28.09	30.721	chr1	150744663	150748298	1288	88.3721
17905_1101	17905	BV104965	SNP	2	37	Yes - SNP			2	47.499	87	45.754	50.808	chr2	148436322	148518861	1688	94.7341
12245_259	12245	BV105445	SNP	2	72	Yes - SNP			18	56.713	83	55.898	63.476	chr19	43890594	43906503	941	94.8864
14813_456	14813	BV105770	SNP	2	25	Yes - SNP			3	19.584	16	17.365	22.735	chr1	154870639	154871300	254	89.9054
8179_96	8179	BV105870	SNP	2	35	Yes - SNP			7	61.158	73	58.982	68.98	chr5	175743606	175748163	475	90.4924
12287_68	12287	BV105595	SNP	2	31	Yes - SNP			18	68.446	124	58.941	79.215	chr19	50602188	50604799	827	82.5
4429_52	4429	BV104336	SNP	2	24	Yes - SNP			25	52.197	77	46.903	62.888	chr7	73091081	73113293	559	89.8017
13883_315	13883	BV104592	SNP	2	38	Yes - SNP			2	125.348	217	122.727	127.975	chr1	22162823	22163364	455	93.5504
34076_337	34076	BV446452	SNP	2	37	Yes - SNP			5	65.84	102	57.723	67.298
10018_208	10018	BV104703	SNP	2	49	Yes - SNP			11	118.231	210	116.298	122.59	chr9	128466159	128475491	1347	92.2215
9965_319	9965	BV106303	SNP	2	59	Yes - SNP			3	119.792	200	115.924	124.385	chr1	35318767	35326225	1457	95.08
5915_512	5915	BV104738	SNP	2	74	Yes - SNP			25	57.632	89	56.877	59.908	chr7	99844682	99850456	958	90.0083
26178_302	26178	BV105474	SNP	2	33	Yes - SNP			25	0.591	5	0	5.493
36913_384	36913	BV445632	SNP	2	123	Yes - SNP			1	94.085	162	92.156	95.876
3713_382	3713	BV104856	SNP	2	29	Yes - SNP			23	43.56	75	31.151	45.598
10063_66	10063	BV105084	SNP	2	85	Yes - SNP			16	7.396	7	2.703	12.033
16739_355	16739	BV104935	SNP	2	34	Yes - SNP			26	25.828	21	22.421	27.449	chr10	98268930	98301159	2794	93.059
23666_450	23666	BV104501	SNP	2	73	Yes - SNP			22	72.004	77	67.02	76.33	chr3	51986926	51990040	549	90.8012
7391_463	7391	BV104126	SNP	2	53	Yes - SNP			3	30.721	43	28.886	32.631	chr1	148561660	148565674	723	89.9669
12041_390	12041	BV105134	SNP	2	30	Yes - SNP			2	93.109	153	90.584	99.929	chr2	217104931	217173199	1843	86.5719
7647_129	7647	BV104001	SNP	2	32	Yes - SNP			5	46.601	66	42.787	51.618	chr12	48238352	48248176	1434	93.3293
26184_913	26184	BV105573	SNP	2	33	Yes - SNP			18	68.446	120	58.941	79.215	chr19	45019165	45019749	157	87.5598
8853_420	8853	BV104200	SNP	2	114	Yes - SNP			15	49.186	80	48.508	51.44	chr11	10775176	10780457	2137	97.0989
16511_360	16511	BV104023	SNP	2	60	Yes - SNP			18	82.859	158	80.426	87.478	chr19	62013268	62027924	1700	86.5352
24290_463	24290	BV105776	SNP	2	60	Yes - SNP			25	40.947	67	33.237	41.96	chr16	30658916	30663103	813	90.3865
16775_349	16775	BV103827	SNP	2	24	Yes - SNP			5	112.655	171	112.171	114.47
9769_179	9769	BV103772	SNP	2	34	Yes - SNP			7	60.648	71	58.982	62.245	chr5	115809349	115810759	984	91.8263
12335_28	12335	BV105617	SNP	2	21	Yes - SNP			10	30.468	29	27.927	38.153	chr14	19995665	19999389	1335	92.8801
12039_310	12039	BV105133	SNP	2	36	Yes - SNP			15	59.694	99	58.692	74.632	chr11	71964833	72063063
15773_345	15773	BV105397	SNP	2	74	Yes - SNP			15	12.156	12	10.351	13.962	chr11	95207824	95209079	341	90.3073
21841_129	21841	BV104600	SNP	2	63	Yes - SNP			8	103.061	124	99.037	105.745	chr9	104678816	104682357	393	89.8374
7975_121	7975	BV104105	SNP	2	34	Yes - SNP			7	32.896	43	26.396	39.87	chr19	3478651	3487474	897	91.5896
12085_667	12085	BV105294	SNP	2	43	Yes - SNP			10	88.211	132	85.452	90.333	chr14	73130212	73131618	203	89.313
6995_245	6995	BV106283	SNP	2	60	Yes - SNP			25	53.995	79	46.903	56.877	chr7	75256235	75260823	1026	91.6734
21811_246	21811	BV104455	SNP	2	59	Yes - SNP			12	16.218	16	15.119	20.872	chr13	44011531	44012033	385	91.4722
21817_224	21817	BV103834	SNP	2	75	Yes - SNP			16	14.196	16	8.503	14.776	chr1	203036084	203038535	420	89.924
16779_344	16779	BV103828	SNP	2	68	Yes - SNP			7	79.715	113	78.139	86.716	chr5	149354395	149355039	425	86.7399
16817_175	16817	BV105565	SNP	2	31	Yes - SNP			16	56.301	76	54.503	59.311	chr1	9350146	9350669	416	89.6947
21167_118	21167	BV105485	SNP	2	45	Yes - SNP			5	54.04	82	51.618	54.977	chr12	67399372	67422504	1413	93.0387
10269_731	10269	BV105307	SNP	2	61	Yes - SNP			18	60.605	93	57.485	63.983	chr19	43544154	43544986	262	85.4447
14433_190	14433	BV104620	SNP	2	32	Yes - SNP			3	30.721	48	28.886	36.719	chr1	143081028	143098402	1445	91.8108
8143_269	8143	BV105855	SNP	2	42	Yes - SNP			1	67.63	94	64.694	69.731	chr3	124111678	124113727	431	90.9263
7965_245	7965	BV104103	SNP	2	33	Yes - SNP			7	71.376	100	64.466	74.357	chr19	1032669	1034330	369	89.8925
7987_184	7987	BV104112	SNP	2	35	Yes - SNP			7	23.971	30	17.461	26.396	chr19	10086708	10090848	808	92.7673
11619_162	11619	BV104843	SNP	2	71	Yes - SNP			24	69.659	99	67.882	75.982
7509_231	7509	BV104128	SNP	2	49	Yes - SNP			16	42.668	51	40.333	43.737	chr1	222323190	222339029	829	90.8023
12221_54	12221	BV103787	SNP	2	40	Yes - SNP			16	59.311	83	57.502	62.314
10541_330	10541	BV106087	SNP	2	66	Yes - SNP			5	113.845	177	112.171	115.356	chr12	6822599	6825152	526	91.5094
36925_550	36925	BV445630	SNP	2	94	Yes - SNP			1	94.085	160	92.156	97.101
17511_375	17511	BV105126	SNP	2	25	Yes - SNP			1	100.46	172	97.101	108.158	chr3	158637384	158638170	249	90.2913
23479_213	23479	BV104907	SNP	2	29	Yes - SNP			19	61.076	101	58.413	80.814	chr17	43251351	43252670	291	93.4524
13889_586	13889	BV104594	SNP	2	26	Yes - SNP			6	83.175	103	69.501	84.565	chr4	40668849	40733438	345	93.7028
12237_219	12237	BV105810	SNP	2	74	Yes - SNP			19	28.954	28	27.796	32.836	chr17	27701288	27721580	2062	96.1658
16128_679	16128	BV105754	SNP	2	30	Yes - SNP			22	64.168	65	60.419	64.666	chr3	57207041	57209006	515	88.4731
21497_109	21497	BV105527	SNP	2	75	Yes - SNP			23	44.126	85	43.56	45.598	chr6	31816956	31818670	192	89.7119
9713_97	9713	BV103756	SNP	2	27	Yes - SNP			16	94.896	124	91.265	95.889	chr1	204600150	204603914	407	93.2489
21606_127	21606	BV105544	SNP	2	55	Yes - SNP			11	126.317	221	122.59	132.285
10265_358	10265	BV105728	SNP	2	75	Yes - SNP			21	30.066	38	29.786	32.301	chr15	89228699	89231439	462	91.1504
5849_150	5849	BV104827	SNP	2	32	Yes - SNP			23	41.446	60	31.151	45.598
5637_909	5637	BV104722	SNP	2	25	Yes - SNP			22	67.02	71	65.164	79.546	chr3	52761169	52775434	485	85.9259
10543_192	10543	BV106088	SNP	2	61	Yes - SNP			1	76.668	118	75.881	79.499	chr3	189809707	189810273	438	88.0647
7271_402	7271	BV105944	SNP	2	66	Yes - SNP			18	60.782	98	58.941	66.306	chr19	46608386	46622637	993	90.1692
8201_499	8201	BV105880	SNP	2	61	Yes - SNP			4	112.104	151	107.47	115.285	chr7	150211358	150215563	1145	91.0394
16463_178	16463	BV104598	SNP	2	20	Yes - SNP			26	28.532	35	25.828	41.154	chr10	103891624	103900072	1526	92.41
21147_566	21147	BV104524	SNP	2	30	Yes - SNP			10	62.457	93	60.963	64.927	chr15	49528156	49531187	530	89.9096
36295_269	36295	BV445586	SNP	2	72	Yes - SNP			5	81.265	134	80.033	82.912
5013_459	5013	BV106302	SNP	2	67	Yes - SNP			25	19.389	42	18.591	22.557
23517_436	23517	BV105720	SNP	2	46	Yes - SNP			15	70.59	112	69.036	77.059	chr11	76586169	76587287	198	94.6188
7609_197	7609	BV104340	SNP	2	58	Yes - SNP			29	33.433	80	32.166	37.706	chr11	125646541	125653090	846	87.5996
17304_178	17304	BV104070	SNP	2	20	Yes - SNP			8	97.967	120	94.68	105.745	chr9	104641664	104644000	279	91.9162
17245_221	17245	BV104034	SNP	2	47	Yes - SNP			23	26.485	40	24.161	28.274	chr6	43587551	43592574	1147	92.3133
10337_485	10337	BV105312	SNP	2	73	Yes - SNP			10	34.649	37	32.232	38.153	chr14	19993645	19995766	793	90.091
10237_129	10237	BV105651	SNP	2	48	Yes - SNP			8	19.051	14	16.205	24.464	chr9	27927727	27928116	300	91.4601
5621_199	5621	BV105379	SNP	2	33	Yes - SNP			22	72.832	93	67.02	76.33
6949_118	6949	BV106248	SNP	2	29	Yes - SNP			21	42.015	65	41.67	43.394	chr14	24145633	24172120	422	81.0219
6557_413	6557	BV106140	SNP	2	30	Yes - SNP			4	72.23	93	70.965	86.133	chr7	43951721	43953914	426	91.5058
5885_221	5885	BV104736	SNP	2	23	Yes - SNP			23	42.714	67	24.161	57.4	chr6	32717745	32718519	300	88.0711
33561_380	33561	BV446391	SNP	2	29	Yes - SNP			3	55.71	93	42.193	66.149
8225_281	8225	BV105888	SNP	2	34	Yes - SNP			8	113.685	128	105.745	119.932	chr9	113436089	113439571	955	90.4121
14485_551	14485	BV105653	SNP	2	56	Yes - SNP			19	33.479	33	26.875	39.142	chr17	23928785	23935892	985	89.5367
24033_448	24033	BV104441	SNP	2	28	Yes - SNP			11	62.551	95	54.331	66.489	chr2	85536800	85540931	659	88.7456
3214_70	3214	BV104271	SNP	2	39	Yes - SNP			4	72.23	92	70.965	75.925	chr7	44506661	44521889	1563	91.382
5313_284	5313	BV104214	SNP	2	23	Yes - SNP			17	85.226	102	78.044	88.675	chr12	108159496	108161121	206	90.5882
7673_252	7673	BV104009	SNP	2	74	Yes - SNP			17	85.226	100	83.608	88.675	chr12	111136259	111147532	900	92.0149
16423_488	16423	BV104560	SNP	2	59	Yes - SNP			3	124.385	204	119.792	126.649	chr2	233954636	233955786	227	85.2308
4141_3	4141	BV106206	SNP	2	46	Yes - SNP			18	77.346	145	72.641	79.215
33880_551	33880	BV446405	SNP	2	38	Yes - SNP			11	70.795	117	67.192	75.852
14419_382	14419	BV105723	SNP	2	26	Yes - SNP			1	121.337	228	117.876	128.107	chr3	139375040	139376370	293	91.0615
21700_457	21700	BV104031	SNP	2	68	Yes - SNP			2	113.086	199	112.294	114.976	chr1	32209726	32210407	249	87.8049
14497_510	14497	BV105749	SNP	2	62	Yes - SNP			17	93.862	118	93.221	94.506	chr22	28246399	28269697	882	93.1001
21827_117	21827	BV104570	SNP	2	33	Yes - SNP			7	87.705	129	81.416	89.031	chr5	156497967	156499183	676	90.2803
6941_320	6941	BV103733	SNP	2	49	Yes - SNP			3	28.09	37	27.518	30.721	chr1	151997227	152027434
2113_90	2113	BV105363	SNP	2	47	Yes - SNP			7	91.535	134	89.564	93.512
6359_289	6359	BV104895	SNP	2	43	Yes - SNP			18	27.627	38	24.976	30.271
11587_426	11587	BV104747	SNP	2	64	Yes - SNP			29	29.158	67	28.1	33.433	chr11	18274128	18275055	189	89.8734
10505_608	10505	BV106068	SNP	2	60	Yes - SNP			17	93.221	115	92.557	95.15	chr22	29055092	29077357	1835	92.2725
21522_817	21522	BV104056	SNP	2	39	Yes - SNP			19	68.783	133	64.326	72.294	chr17	37597684	37598293	282	84.0774
11573_236	11573	BV105212	SNP	2	29	Yes - SNP			29	34.093	88	33.433	37.706	chr11	125781198	125789738	1106	89.7363
10153_258	10153	BV104233	SNP	2	36	Yes - SNP			25	61.165	93	53.995	62.888	chr7	99335210	99342359	1610	90.1192
5821_188	5821	BV104733	SNP	2	43	Yes - SNP			5	123.575	208	122.529	125.54	chr22	36398991	36400283	232	90.3114
14427_56	14427	BV104605	SNP	2	35	Yes - SNP			2	97.432	165	97.149	99.929	chr2	220241716	220243226	493	91.1667
37276_575	37276	BV445647	SNP	2	61	Yes - SNP			1	83.933	136	81.286	86.64
7183_435	7183	BV106017	SNP	2	29	Yes - SNP			5	108.497	167	100.596	112.655	chr12	14994002	14994832	141	90.7514
10159_563	10159	BV104251	SNP	2	34	Yes - SNP			14	82.826	114	81.991	83.309	chr8	99113648	99114537	257	93.5374
16081_134	16081	BV104509	SNP	2	41	Yes - SNP			11	60.385	86	58.011	67.192	chr2	85747384	85750582	302	91.5068
10233_164	10233	BV105587	SNP	2	13	Yes - SNP			4	45.881	41	44.472	67.389	chr7	76585320	76604457	750	90.9091
14411_310	14411	BV104489	SNP	2	76	Yes - SNP			16	95.889	127	92.154	95.889	chr1	204449029	204460910	363	90.0442
17057_56	17057	BV105418	SNP	2	69	Yes - SNP			5	85.666	142	84.642	87.929	chr22	33983304	34015156	2058	89.3252
16134_335	16134	BV105635	SNP	2	53	Yes - SNP			1	62.084	82	60.229	64.694	chr3	117011868	117221127	501	94.6809
21867_491	21867	BV103799	SNP	2	59	Yes - SNP			21	40.371	60	40.046	41.02	chr15	72918091	72920039	556	90.4209
11935_333	11935	BV105286	SNP	2	57	Yes - SNP			7	77.118	108	76.278	86.716	chr5	148680147	148700898	955	89.6694
10383_197	10383	BV105172	SNP	2	32	Yes - SNP			19	80.958	161	80.036	86.25	chr17	74321465	74322196	158	91.1917
10379_492	10379	BV105171	SNP	2	81	Yes - SNP			4	88.453	119	87.788	89.121	chr7	128189113	128216331	1127	94.081
21690_390	21690	BV104029	SNP	2	32	Yes - SNP			18	60.782	96	58.941	79.215	chr19	47554219	47554734	156	87.9808
2085_187	2085	BV103975	SNP	2	25	Yes - SNP			5	113.845	184	112.171	116.592	chr12	5931819	5955689	494	87.5569
20758_232	20758	BV104602	SNP	2	30	Yes - SNP			1	138.712	257	127.811	142.072	chr21	43053519	43068660	608	91.7808
20748_281	20748	BV105066	SNP	2	25	Yes - SNP			8	68.514	72	58.105	74.992	chr9	36137803	36152616	417	91.6996
9639_122	9639	BV103736	SNP	2	34	Yes - SNP			4	52.411	55	46.457	62.873	chr7	33966053	33966410	262	90.1585
11947_247	11947	BV105298	SNP	2	40	Yes - SNP			6	129.366	235	125.698	133.553	chr4	16186132	16186581	227	87.5314
21183_454	21183	BV104432	SNP	2	65	Yes - SNP			7	83.88	123	78.139	86.716	chr5	154161920	154165768	660	91.8054
9633_368	9633	BV105953	SNP	2	29	Yes - SNP			20	60.413	87	57.421	63.806	chr5	24522966	24523909	606	89.4931
21662_367	21662	BV105419	SNP	2	63	Yes - SNP			4	12.256	9	7.871	17.46
21598_128	21598	BV105365	SNP	2	67	Yes - SNP			10	46.415	64	44.859	52.491
6962_655	6962	BV106251	SNP	2	54	Yes - SNP			13	77.08	106	75.722	81.57	chr20	33677394	33683337	877	91.3777
23527_93	23527	BV105819	SNP	2	30	Yes - SNP			19	65.291	118	61.076	77.696	chr17	43544388	43553888	551	88.764
7671_538	7671	BV104008	SNP	2	32	Yes - SNP			17	85.226	103	82.017	88.675	chr12	111136259	111147532	900	92.0149
4025_662	4025	BV106349	SNP	2	16	Yes - SNP			19	80.814	157	77.696	88.866	chr17	71265628	71272887	913	89.913
24073_367	24073	BV103810	SNP	2	50	Yes - SNP			11	24.118	39	23.039	24.902	chr2	71207334	71317560	808	92.108
26132_753	26132	BV105391	SNP	2	35	Yes - SNP			21	30.409	41	29.506	50.343
6921_155	6921	BV103729	SNP	2	25	Yes - SNP			3	27.518	22	17.365	28.886	chr1	151997227	152027434
9823_318	9823	BV103836	SNP	2	65	Yes - SNP			5	72.869	113	70.781	75.254	chr12	54851768	54853009	358	93.4625
7569_304	7569	BV104258	SNP	2	37	Yes - SNP			29	54.839	128	50.934	61.491	chr11	63843830	63845852	316	88.0096
21512_233	21512	BV105546	SNP	2	33	Yes - SNP			20	52.548	61	51.411	55.135
21692_237	21692	BV104030	SNP	2	73	Yes - SNP			13	84.951	117	82.709	86.486
16743_82	16743	BV104937	SNP	2	55	Yes - SNP			3	40.985	65	37.688	48.98	chr1	117877644	117878711	758	85.7681
12473_679	12473	BV105254	SNP	2	32	Yes - SNP			5	30.464	35	22.763	39.245	chr12	90041791	90074832	1145	90.6073
5369_202	5369	BV104246	SNP	2	66	Yes - SNP			2	122.727	215	121.006	127.975	chr1	23867399	23871303	959	91.8544
9612_571	9612	BV105951	SNP	2	67	Yes - SNP			17	94.506	119	93.862	95.15	chr22	29696820	29699886	864	86.8498
11465_164	11465	BV104690	SNP	2	57	Yes - SNP			17	65.019	71	62.987	67.076	chr12	124358952	124359454	367	86.6267
4335_398	4335	BV106341	SNP	2	38	Yes - SNP			4	68.659	77	64.658	70.132	chr7	44506661	44521889	1563	91.382
10125_477	10125	BV105272	SNP	2	65	Yes - SNP			7	23.971	25	21.553	26.396	chr19	11002405	11033939	1524	93.6499
5625_511	5625	BV104896	SNP	2	17	Yes - SNP			22	72.832	90	64.168	79.546	chr3	51966856	51968158	637	91.9737
5493_192	5493	BV104798	SNP	2	66	Yes - SNP			19	67.643	128	62.872	77.696	chr17	37968156	37971815	1448	89.6834
8077_286	8077	BV106057	SNP	2	72	Yes - SNP			11	79.716	143	78.322	80.176	chr2	27267625	27269009	490	90.8789
11509_439	11509	BV105157	SNP	2	65	Yes - SNP			8	47.279	42	46.5	50.309	chr9	2612175	2644349	2493	92.6241
34200_297	34200	BV446332	SNP	2	50	Yes - SNP			5	75.903	123	67.625	81.265
20754_162	20754	BV105068	SNP	2	56	Yes - SNP			18	30.8	41	27.627	33.229
5851_498	5851	BV104861	SNP	2	32	Yes - SNP			23	41.446	57	31.151	45.598	chr6	30984789	30989846	1261	94.2857
24292_370	24292	BV105022	SNP	2	57	Yes - SNP			19	40.314	51	33.479	48.304	chr17	6856708	6858569	369	93.2084
24364_108	24364	BV105761	SNP	2	64	Yes - SNP			22	72.832	88	67.02	79.546	chr3	49688905	49695788	1090	90.5535
16427_213B	16427	BV104519	SNP	3	74	Yes - SNP			20	54.495	67	51.411	55.135	chr5	37263195	37281421	925	92.1124
21228_118	21228	BV104903	SNP	2	31	Yes - SNP			10	46.415	67	44.859	52.491	chr15	38979132	38982517	1449	90.639
7139_334	7139	BV105948	SNP	2	37	Yes - SNP			3	32.99	53	32.631	36.719	chr1	147050868	147053243	1080	94.7282
17251_486	17251	BV104063	SNP	2	55	Yes - SNP			25	2.575	9	0	5.493
24336_623	24336	BV104946	SNP	2	62	Yes - SNP			16	90.367	119	88.782	94.896	chr1	206349977	206352500	621	92.3913
23993_509	23993	BV104555	SNP	2	61	Yes - SNP			19	76.424	148	62.872	77.696
38845_658	38845	BV445465	SNP	2	38	Yes - SNP			5	75.903	122	70.781	76.905
23455_208	23455	BV105779	SNP	3	69	Yes - SNP			26	42.982	53	42.15	49.858	chr10	115339414	115354447	696	91.3507
16201_446	16201	BV103777	SNP	2	62	Yes - SNP			10	26.954	24	24.704	34.649	chr15	69890204	69897256	984	89.4024
12203_316	12203	BV104417	SNP	2	58	Yes - SNP			13	77.08	108	75.722	81.57
10331_180	10331	BV105264	SNP	2	61	Yes - SNP			21	32.301	45	29.506	34.253	chr15	89290848	89298277	1370	91.551
21602_309	21602	BV105366	SNP	2	33	Yes - SNP			13	59.268	73	58.342	77.08	chr20	62077567	62078087	84	92
10249_439	10249	BV105712	SNP	2	59	Yes - SNP			25	39.934	64	33.237	45.762	chr16	31036505	31050170	1192	92.9032
17803_251	17803	BV104972	SNP	2	62	Yes - SNP			5	36.469	51	22.763	39.245	chr12	51838569	51852701	971	91.5601
8055_599	8055	BV106025	SNP	2	53	Yes - SNP			18	60.782	99	55.898	66.306	chr19	45814672	45825602	1295	91.041
12211_333	12211	BV104421	SNP	2	49	Yes - SNP			2	10.774	27	8.753	13.552	chr2	187280572	187368116	2678	91.7749
11775_623	11775	BV103922	SNP	2	63	Yes - SNP			18	72.641	137	58.941	74.837
16085_171	16085	BV104510	SNP	2	12	Yes - SNP			8	84.861	99	55.526	93.405	chr8	24827212	24832510	2004	94.141
4365_444	4365	BV106179	SNP	2	28	Yes - SNP			7	71.376	99	64.466	74.357	chr19	1920721	1932320	1367	92.5604
9777_118	9777	BV103715	SNP	2	30	Yes - SNP			5	35.7	50	20.116	51.618	chr12	48312753	48314868	659	92.0051
10117_330	10117	BV105270	SNP	2	46	Yes - SNP			8	97.591	118	96.134	99.037	chr9	101402637	101405282	837	87.4113
9977_370	9977	BV106306	SNP	2	47	Yes - SNP			11	18.675	24	14.768	22.138	chr2	74564668	74578596	1542	91.6174
5509_247	5509	BV104834	SNP	2	35	Yes - SNP			7	36.503	57	32.896	39.87	chr19	4312564	4312799	188	95.1923
40558_384	40558	BV445885	SNP	2	44	Yes - SNP			20	60.413	88	56.613	65.035
15713_274	15713	BV105292	SNP	2	73	Yes - SNP			20	52.548	62	50.913	54.495	chr5	37364237	37369416	373	93.75
17695_396	17695	BV104016	SNP	2	55	Yes - SNP			2	28.773	50	27.812	33.566	chr2	172006366	172007770	271	85.8289
7369_34	7369	BV104118	SNP	2	63	Yes - SNP			3	109.755	186	104.58	110.761	chr1	44115920	44125930	1332	90.8701
5771_167	5771	BV105179	SNP	2	52	Yes - SNP			21	30.066	37	24.092	34.253	chr15	89234406	89240004	1156	90.4662
5869_119	5869	BV104890	SNP	2	26	Yes - SNP			23	43.56	79	31.151	45.598	chr6	32191461	32192865	478	91.7976
10267_116	10267	BV105293	SNP	2	23	Yes - SNP			15	93.191	144	90.689	106.81	chr11	47150418	47154997	530	92.2468
23630_388	23630	BV105628	SNP	2	31	Yes - SNP			11	132.285	226	127.304	132.285	chr9	135000314	135034255
13843_431	13843	BV104447	SNP	2	65	Yes - SNP			16	72.277	100	65.245	75.791	chr1	175554439	175566302	577	91.404
16105_328	16105	BV105701	SNP	2	46	Yes - SNP			19	35.04	35	33.479	37.579	chr17	24065441	24068978	1166	90.1505
16807_306	16807	BV105506	SNP	2	35	Yes - SNP			23	74.88	109	72.745	81.142	chr6	7529452	7530587	816	85.63
24089_302	24089	BV103812	SNP	2	33	Yes - SNP			3	5.901	5	0	8.286
39002_273	39002	BV445906	SNP	2	47	Yes - SNP			5	80.033	133	78.423	81.265
10321_376	10321	BV105248	SNP	2	82	Yes - SNP			19	32.836	31	28.954	35.04
7847_203	7847	BV103963	SNP	2	67	Yes - SNP			10	46.415	66	44.859	52.491	chr15	39582277	39583038	276	92.6154
21819_139	21819	BV104469	SNP	2	29	Yes - SNP			23	41.446	58	31.151	45.598	chr6	31849100	31853052	718	88.973
8155_262	8155	BV105860	SNP	2	49	Yes - SNP			1	82.533	134	81.286	84.899	chr3	187738962	187740102	608	89.1792
12073_329	12073	BV105694	SNP	2	61	Yes - SNP			6	127.903	229	125.698	129.473	chr4	14736312	14744516	797	95.5581
7991_359	7991	BV105990	SNP	2	36	Yes - SNP			7	23.971	26	17.461	26.396	chr19	12734832	12744860	1333	89.4644
21514_99	21514	BV105559	SNP	2	37	Yes - SNP			5	122.529	204	120.3	126.435
9635_197	9635	BV105954	SNP	2	30	Yes - SNP			7	80.436	118	77.432	89.031	chr5	156497967	156499183	664	89.5341
26122_524	26122	BV104998	SNP	2	34	Yes - SNP			17	93.221	114	85.226	95.15
21814_396	21814	BV104468	SNP	2	41	Yes - SNP			19	37.579	37	35.04	40.006	chr17	596765	597312	392	87.4934
17767_489	17767	BV105059	SNP	2	35	Yes - SNP			25	56.877	83	53.995	62.888
6499_146	6499	BV106114	SNP	2	68	Yes - SNP			29	61.491	156	58.966	67.881	chr11	66087519	66090453	807	88.1579
21165_95	21165	BV104400	SNP	2	31	Yes - SNP			3	48.981	80	47.206	52.417	chr1	112710925	112711809	661	87.3446
5033_197	5033	BV106319	SNP	2	66	Yes - SNP			13	86.486	124	84.951	87.664	chr20	43960810	43973732	1349	89.294
12029_172	12029	BV105130	SNP	2	83	Yes - SNP			7	2.128	3	0	15.395	chr5	179478962	179488090	262	92.5566
24027_343	24027	BV104439	SNP	2	29	Yes - SNP			2	97.996	169	90.584	98.792	chr2	218851892	218960343
7657_382	7657	BV104004	SNP	2	34	Yes - SNP			5	42.787	60	20.116	51.618	chr12	52391137	52394726	955	89.7605
5089_396	5089	BV104037	SNP	2	42	Yes - SNP			16	77.555	104	73.056	80.12	chr1	181798941	181801177	809	91.1675
13795_205	13795	BV103899	SNP	2	32	Yes - SNP			8	84.86	97	74.992	97.591	chr9	33432356	33437563	532	93.2258
8195_542	8195	BV105878	SNP	2	49	Yes - SNP			25	61.165	92	58.583	62.888	chr7	99335210	99336602	346	89.3424
5281_309	5281	BV104142	SNP	2	28	Yes - SNP			23	41.446	56	31.151	53.391	chr6	31714813	31717981	1137	93.7309
36509_604	36509	BV445422	SNP	2	42	Yes - SNP			5	127.504	230	125.898	132.354
17063_193	17063	BV105508	SNP	2	55	Yes - SNP			5	72.869	111	70.781	75.254	chr12	55108287	55112539	791	91.2863
8057_535	8057	BV106038	SNP	2	67	Yes - SNP			18	68.446	130	66.306	74.837	chr19	50827959	50837451	755	92.6884
12273_165	12273	BV105733	SNP	2	19	Yes - SNP			6	88.329	119	85.047	104.151	chr4	77629401	77633752	302	91.7582
9801_230	9801	BV103723	SNP	2	42	Yes - SNP			5	70.781	110	67.625	75.254
8197_215	8197	BV105879	SNP	2	58	Yes - SNP			25	61.168	94	58.583	62.888	chr7	99349359	99356523	1662	90.2899
5611_248	5611		SNP	2	20	Yes - SNP			22	72.832	89	67.02	79.546
3218_169	3218	BV104268	SNP	2	66	Yes - SNP			19	40.011	44	37.579	40.602	chr17	1580423	1582877	664	91.202
24071_256	24071	BV103809	SNP	2	29	Yes - SNP			13	39.654	42	38.669	44.973
5895_58	5895	BV104752	SNP	2	48	Yes - SNP			10	26.954	20	24.704	34.649	chr14	23612007	23617135	1468	91.2173
5533_238	5533	BV105356	SNP	2	44	Yes - SNP			2	91.747	152	90.584	93.109	chr2	210692892	210709937	540	95.1907
5763_705	5763	BV104866	SNP	2	47	Yes - SNP			10	96.414	145	85.452	101.174	chr14	76963383	76965190	341	89.0909
10509_473	10509	BV106069	SNP	2	61	Yes - SNP			19	21.388	19	20.396	24.127	chr17	55508271	55510974	189	89.8734
17791_161	17791	BV105750	SNP	2	26	Yes - SNP			3	5.901	6	0	8.286
13805_149	13805	BV103907	SNP	2	81	Yes - SNP			26	25.828	22	22.421	27.449	chr10	100134693	100150006	975	88.54
7537_181	7537	BV104222	SNP	2	58	Yes - SNP			15	102.419	160	101.338	106.385	chr11	47239673	47246974	658	92.7461
7223_462	7223	BV106084	SNP	2	33	Yes - SNP			23	4.695	5	2.621	18.003
14467_343	14467	BV103798	SNP	2	71	Yes - SNP			29	61.491	155	58.966	67.881	chr11	67015855	67019650	1156	90.7238
5581_155	5581	BV105359	SNP	2	28	Yes - SNP			5	125.688	214	120.3	127.517
5933_174	5933	BV104757	SNP	2	27	Yes - SNP			14	89.925	128	87.838	99.635	chr8	90839440	90871779	1164	92.4419
10325_264	10325	BV105262	SNP	2	78	Yes - SNP			5	113.845	175	112.655	116.592	chr12	6944785	6955311	1512	89.1059
16429_165	16429	BV104534	SNP	2	52	Yes - SNP			18	56.713	86	54.132	57.485	chr19	38394198	38395749	416	91.3043
10287_84	10287	BV105165	SNP	2	77	Yes - SNP			21	61.699	91	58.738	62.912	chr15	41499810	41500238	337	89.9026
17907_76	17907	BV104966	SNP	2	68	Yes - SNP			7	66.263	89	65.904	74.357	chr5	140002056	140002816	293	91.6905
14779_471	14779	BV105674	SNP	2	44	Yes - SNP			1	115.953	212	113.815	117.644	chr3	149941514	149943534	1289	87.8107
11583_282	11583	BV105227	SNP	2	35	Yes - SNP			15	52.309	86	49.96	54.135	chr11	4085288	4104555	907	94.5312
5513_466	5513	BV104847	SNP	2	33	Yes - SNP			7	23.971	24	21.553	26.396	chr19	10804429	10808132	723	88.6049
14455_234	14455	BV103795	SNP	2	48	Yes - SNP			15	31.271	46	29.099	33.569	chr11	118732684	118739833	903	93.0189
10229_363	10229	BV105586	SNP	2	65	Yes - SNP			2	77.857	143	76.672	81.394	chr2	198396483	198397861	1012	89.9525
7189_241	7189	BV106032	SNP	2	58	Yes - SNP			5	54.04	80	52.556	54.977	chr12	69341088	69378397	392	91.9321
26150_521	26150	BV105384	SNP	2	35	Yes - SNP			19	93.683	189	91.05	95.65
10501_325	10501	BV106053	SNP	2	19	Yes - SNP			29	61.491	152	58.966	67.881	chr11	65049651	65051037	492	93.345
16765_289	16765	BV105064	SNP	2	57	Yes - SNP			8	88.83	109	86.889	90.9	chr9	94765820	94797837	345	89.7025
9843_388	9843	BV103850	SNP	2	67	Yes - SNP			7	87.705	128	83.88	91.535	chr5	157146808	157149389	909	92.9044
15355_127	15355	BV103915	SNP	2	32	Yes - SNP			10	26.954	18	24.704	34.649	chr14	22597932	22608666	1421	92.7458
37270_209	37270	BV445644	SNP	2	86	Yes - SNP			1	108.158	192	103.267	110.627
21658_566	21658	BV105405	SNP	2	45	Yes - SNP			4	12.256	6	7.871	16.843
21650_312	21650	BV104957	SNP	2	64	Yes - SNP			16	81.642	110	77.871	85.366
24296_168	24296	BV105019	SNP	2	63	Yes - SNP			25	39.934	65	33.237	40.947
26152_1035	26152	BV105532	SNP	2	71	Yes - SNP			11	70.192	111	67.192	72.485	chr2	65226807	65227722	723	95.343
21853_44	21853	BV104433	SNP	2	31	Yes - SNP			7	27.496	34	26.396	39.87	chr19	4639804	4646566	482	88.0691
9982_382	9982	BV106320	SNP	2	63	Yes - SNP			25	39.934	62	33.237	41.96	chr16	30700563	30701070	387	88.9336
12303_63	12303	BV105752	SNP	2	33	Yes - SNP			13	60.249	77	58.342	77.08	chr20	2791715	2795368	1015	92.4606
12079_326	12079	BV105279	SNP	2	27	Yes - SNP			18	18.517	22	15.761	20.088	chr16	87321016	87325782	274	89.8256
15329_150	15329	BV105682	SNP	2	23	Yes - SNP			3	32.99	54	31.909	36.719	chr1	143026218	143027350	318	89.4089
10545_260	10545	BV105844	SNP	2	67	Yes - SNP			16	54.131	62	52.19	56.301	chr1	168404720	168405145	263	86.8724
9833_198	9833	BV103844	SNP	2	32	Yes - SNP			18	76.355	142	68.446	79.215	chr19	53824153	53825471	732	88.5504
7843_326	7843	BV103961	SNP	2	33	Yes - SNP			10	98.335	149	90.663	101.174	chr14	76860964	76867299	376	89.3305
17039_210	17039	BV105400	SNP	2	53	Yes - SNP			3	104.58	170	102.773	115.924	chr1	43573758	43577382	824	88.0405
13911_249	13911	BV104499	SNP	2	46	Yes - SNP			3	28.09	34	19.584	28.886	chr1	153656527	153659443	691	90.8235
23451_720	23451	BV105685	SNP	2	60	Yes - SNP			23	20.678	34	16.85	24.161	chr6	37549226	37557268	1010	90.9605
26202_174	26202	BV105512	SNP	2	35	Yes - SNP			8	97.967	121	94.68	105.745
10305_210	10305	BV105197	SNP	2	29	Yes - SNP			11	115.689	201	111.817	118.231	chr9	124841759	124845341	261	96.1538
4043_177	4043	BV106166	SNP	2	42	Yes - SNP			2	117.559	206	114.976	117.827
7923_729	7923	BV104098	SNP	2	89	Yes - SNP			24	48.233	70	44.566	49.548	chr18	8104788	8377231	1400	91.2332
5757_416	5757	BV104851	SNP	2	27	Yes - SNP			10	34.649	41	26.954	38.153	chr14	23979226	23981499	586	90.3581
10029_268	10029	BV105173	SNP	2	61	Yes - SNP			18	44.024	68	42.191	54.132	chr16	66822992	66823836	383	92.1053
15317_696	15317	BV105808	SNP	2	32	Yes - SNP			10	44.859	60	42.143	46.415	chr15	38381629	38387156	386	94.3182
17267_230	17267	BV104067	SNP	2	31	Yes - SNP			16	90.367	118	85.366	92.154	chr1	206266667	206296161	539	86.3881
11489_172	11489	BV104706	SNP	2	32	Yes - SNP			5	126.435	218	120.3	127.517	chr22	40931574	40932010	329	87.643
12047_328	12047	BV105138	SNP	2	16	Yes - SNP			3	108.532	181	102.773	109.755	chr1	52550525	52562957	901	90.0797
5793_255	5793	BV104867	SNP	2	40	Yes - SNP			23	16.075	24	7.883	18.003	chr6	33047974	33057064	2847	92.1216
5041_275	5041	BV106336	SNP	2	51	Yes - SNP			5	126.435	221	124.411	127.517
6551_252	6551	BV106137	SNP	2	16	Yes - SNP			23	28.274	42	26.485	48.868	chr6	30984789	30989846	1261	94.2857
15709_300	15709	BV103947	SNP	2	40	Yes - SNP			29	33.433	84	32.166	37.706	chr11	124970998	124996159	1902	92.014
14487_201	14487	BV105654	SNP	2	21	Yes - SNP			15	111.141	172	106.81	111.141
11957_111	11957	BV105098	SNP	2	41	Yes - SNP			23	43.56	83	42.996	44.126	chr6	31698507	31702818	1079	95.7841
2058_100	2058	BV104187	SNP	2	28	Yes - SNP			29	22.472	48	21.1	28.842
14493_417	14493	BV105748	SNP	2	29	Yes - SNP			3	48.981	77	47.206	52.417	chr1	111441867	111454430	1061	91.3043
9967_354	9967	BV104667	SNP	2	30	Yes - SNP			23	0	0	0	4.695	chr6	56597287	56600854	307	90.7652
5463_323	5463	BV104382	SNP	2	33	Yes - SNP			25	0.59	4	0	5.493	chr16	358501	360189	406	87.3162
7869_417	7869	BV104083	SNP	2	35	Yes - SNP			25	8.243	22	3.537	11.623	chr16	8856243	8869650	445	89.0244
7555_518	7555	BV104223	SNP	2	61	Yes - SNP			29	67.881	174	58.966	68.197	chr11	65171522	65174964	842	89.5229
4363_135	4363	BV106098	SNP	2	25	Yes - SNP			19	64.326	114	61.076	77.696	chr17	34259907	34263502	460	90.6854
12473_187	12473	BV105254	SNP	2	41	Yes - SNP			5	30.113	32	20.116	30.464	chr12	90041791	90074832	1145	90.6073
9963_642	9963	BV106289	SNP	2	33	Yes - SNP			13	71.775	91	58.342	77.08	chr20	29716975	29717474	265	86.2796
17901_339	17901	BV104520	SNP	2	91	Yes - SNP			16	73.056	101	70.969	74.579	chr1	179833229	179843800	1034	90.4538
7213_341	7213	BV106066	SNP	2	62	Yes - SNP			21	34.253	48	32.301	38.938	chr15	77002387	77024394	529	91.4992
7066_826	7066	BV105899	SNP	2	35	Yes - SNP			29	62.026	160	58.966	69.782	chr11	67130999	67136563	1100	91.3174
13863_293	13863	BV105431	SNP	2	38	Yes - SNP			1	85.022	138	78.174	87.596	chr3	185017841	185018603	160	90.8629
7977_434	7977	BV104106	SNP	2	74	Yes - SNP			7	32.896	45	29.138	36.503	chr19	4790195	4811038	789	84.7711
4337_518	4337	BV106328	SNP	2	78	Yes - SNP			2	117.559	205	114.976	118.511	chr1	26899647	26900558	305	93.4659
13847_390	13847	BV104448	SNP	2	33	Yes - SNP			11	80.176	150	78.322	82.325	chr2	24345316	24383212	735	91.2849
21491_262	21491	BV105458	SNP	2	68	Yes - SNP			18	60.782	94	58.941	66.306
11469_426	11469	BV104691	SNP	2	56	Yes - SNP			21	76.011	111	74.038	77.001	chr14	99251935	99258153	272	89.3678
11545_299	11545	BV105161	SNP	2	18	Yes - SNP			28	61.449	87	57.471	61.449	chr10	49324083	49337943	995	89.3365
11513_306	11513	BV105159	SNP	2	72	Yes - SNP			24	12.155	16	9.255	14.238	chr18	63330440	63330971	393	87.0056
7395_242	7395	BV104127	SNP	2	32	Yes - SNP			3	27.518	21	19.584	28.886	chr1	153428899	153442357	2160	89.4794
10611_437	10611	BV105908	SNP	2	35	Yes - SNP			13	71.775	94	67.853	75.722	chr20	30487758	30488891	735	87.7765
13955_252	13955	BV104569	SNP	2	85	Yes - SNP			10	46.415	61	44.859	51.353	chr15	39915700	39916838	264	91.0494
17721_321	17721	BV104049	SNP	2	33	Yes - SNP			18	63.983	109	58.941	79.215	chr19	51203188	51203293	87	93.0693
5873_153	5873	BV104892	SNP	2	68	Yes - SNP			27	30.559	39	29.132	34.522
21216_292	21216	BV104902	SNP	2	67	Yes - SNP			2	0	3	0	2.783
16439_265B	16439	BV103900	SNP	2	29	Yes - SNP			22	61.999	62	60.419	67.02	chr3	56628456	56630972	648	89.7185
15343_500	15343	BV103914	SNP	2	83	Yes - SNP			2	77.857	142	76.672	81.394	chr2	198098293	198125235	1067	95.5857
17043_220	17043	BV105402	SNP	2	54	Yes - SNP			17	96.789	127	95.15	96.789	chr22	19661278	19670677	722	90.625
24370_238	24370	BV105063	SNP	2	62	Yes - SNP			5	53.026	75	51.618	54.977	chr12	68265525	68281627	1547	92.9515
6295_264	6295	BV104675	SNP	2	30	Yes - SNP			3	47.206	71	40.985	53.528	chr1	109882508	109885904	1252	93.26
11813_498	11813	BV104525	SNP	2	52	Yes - SNP			2	33.566	57	29.779	35.077	chr2	170762698	170763783	134	92.4051
14429_306	14429	BV104606	SNP	2	56	Yes - SNP			18	64.379	112	63.983	66.306	chr19	45773710	45774204	408	93.8298
13879_152	13879	BV104578	SNP	2	56	Yes - SNP			3	101.19	162	97.584	102.773	chr1	55260982	55273007	695	93.7422
16099_204	16099	BV105793	SNP	2	42	Yes - SNP			10	81.998	118	80.206	85.452	chr14	67284769	67292616	851	88.8182
36436_660	36436	BV446110	SNP	2	46	Yes - SNP			5	77.792	129	76.905	80.033
14461_549	14461	BV103796	SNP	2	23	Yes - SNP			15	52.309	85	43.05	54.135	chr11	8945525	8982985	5604	87.0239
7961_133	7961	BV104101	SNP	2	27	Yes - SNP			24	53.765	83	51.384	57.049	chr18	46062722	46068056	1600	91.5631
35178_176	35178	BV446544	SNP	2	57	Yes - SNP			8	83.759	96	78.894	85.948
21540_160	21540	BV104060	SNP	2	35	Yes - SNP			2	23.76	40	21.168	27.097	chr2	179246912	179247413	73	94.1176
23995_141	23995	BV104556	SNP	2	64	Yes - SNP			18	68.446	122	64.877	74.837	chr19	50546731	50559612	1294	92.7261
11547_170	11547	BV105194	SNP	2	73	Yes - SNP			7	37.239	60	35.154	39.87	chr5	131322876	131323201	165	81.0028
7967_318	7967	BV104104	SNP	2	33	Yes - SNP			7	66.263	86	64.466	74.357	chr19	1056184	1056808	317	90.9794
7985_85	7985	BV104111	SNP	2	52	Yes - SNP			7	23.971	27	18.3	28.601
10443_29	10443	BV106003	SNP	2	30	Yes - SNP			10	44.859	58	41.652	54.453	chr15	39580953	39581639	366	92.5408
9701_152	9701	BV103751	SNP	2	68	Yes - SNP			18	77.346	146	72.641	79.215	chr19	54625030	54626519	893	91.7055
9827_226	9827	BV103837	SNP	2	35	Yes - SNP			14	31.262	21	28.596	36.867	chr8	124312921	124320567	339	90.2381
14833_393	14833	BV105800	SNP	2	33	Yes - SNP			19	20.396	16	16.048	24.127	chr17	55489229	55492102	381	89.3004
12013_436	12013	BV105119	SNP	2	41	Yes - SNP			26	42.982	50	42.15	49.858	chr10	115339414	115354466	709	91.1935
12233_234	12233	BV105809	SNP	2	36	Yes - SNP			4	28.375	23	26.12	30.722	chr7	16566637	16597333	1093	89.6527
16449_312	16449	BV104565	SNP	2	82	Yes - SNP			1	2.751	4	0	6.56	chr21	32563894	32563987	84	94.6809
8133_283	8133	BV105851	SNP	2	45	Yes - SNP			22	72.832	79	67.02	79.546	chr3	49688905	49695788	1090	90.6736
15885_231a	15885	BV105237	SNP	2	29	Yes - SNP			10	26.954	21	18.839	34.649	chr15	67025592	67026204	353	82.1807
10305_134	10305	BV105197	SNP	2	70	Yes - SNP			11	115.96	204	115.689	118.231	chr9	124841759	124845341	261	96.1538
3441-1	3441	BV104344	SNP	2	43	Yes - SNP			15	58.688	94	52.309	59.694	chr11	6369759	6372752	930	88.4046
7851_370	7851	BV104075	SNP	2	69	Yes - SNP			8	68.514	73	63.998	70.428	chr9	35687342	35695975	1993	92.0269
17763_145	17763	BV105048	SNP	2	68	Yes - SNP			3	28.886	38	28.09	30.721
9994_248	9994	BV105207	SNP	2	47	Yes - SNP			10	104.548	152	101.967	109.721	chr19	18002347	18003545	987	91.2354
15377_413	15377	BV105003	SNP	2	84	Yes - SNP			19	44.289	62	43.918	44.623	chr17	4399442	4400325	190	87.6984
14439_177	14439	BV103790	SNP	2	51	Yes - SNP			3	28.09	35	19.584	28.886	chr1	153592304	153598032	388	91.1017
11483_283	11483	BV104696	SNP	2	81	Yes - SNP			11	21.694	33	14.768	22.138	chr3	180664911	180665729	645	89.4121
6301_553	6301	BV104678	SNP	2	57	Yes - SNP			23	4.695	8	2.621	16.075	chr6	33269344	33274122	1340	91.411
15347_297	15347	BV105743	SNP	2	34	Yes - SNP			17	67.91	76	64.174	76.002	chr12	121984693	121989170	728	89.3939
21173_185	21173	BV104401	SNP	2	27	Yes - SNP			10	39.775	48	38.153	41.652	chr15	32936047	32954330	982	91.6526
17281_423	17281	BV104069	SNP	2	31	Yes - SNP			23	16.85	25	16.075	24.161	chr6	35363494	35371740	1470	90.5941
24308_491	24308	BV104931	SNP	2	21	Yes - SNP			18	63.983	105	58.941	82.317	chr19	51542136	51583797	1160	92.9256
7981_323	7981	BV104108	SNP	2	26	Yes - SNP			7	32.896	48	26.396	39.87	chr19	7608001	7618761	1299	89.812
10291_128	10291	BV105167	SNP	2	25	Yes - SNP			18	54.132	78	51.234	60.782	chr19	37666581	37667122	300	88.8545
24360_382	24360	BV104995	SNP	2	35	Yes - SNP			7	10.71	6	9.13	15.395	chr19	18560854	18561483	245	86.1357
24077_399	24077	BV103811	SNP	2	30	Yes - SNP			2	113.056	197	111.529	114.976	chr2	233216413	233225527	1145	90.2661
5415_151	5415	BV104316	SNP	2	38	Yes - SNP			5	142.029	245	135.992	142.029
17719_258	17719	BV104048	SNP	2	39	Yes - SNP			24	41.162	62	38.098	44.566
10177_253	10177	BV104687	SNP	2	67	Yes - SNP			16	46.758	54	44.959	50.399	chr1	241342719	241352071	2517	96.7456
9679_265	9679	BV103747	SNP	2	43	Yes - SNP			17	93.221	112	92.557	96.789	chr22	22503451	22505728	632	93.1267
5751_420	5751	BV104802	SNP	2	27	Yes - SNP			10	32.232	31	26.954	39.775	chr14	22412369	22420471	2299	87.5204
21702_142	21702	BV104032	SNP	2	62	Yes - SNP			1	67.63	98	64.694	69.731
17097_390	17097	BV105561	SNP	2	39	Yes - SNP			15	31.271	42	29.099	33.569	chr11	118274881	118276045	562	93.6533
15727_81	15727	BV105149	SNP	2	29	Yes - SNP			21	64.348	95	58.738	67.504	chr14	44646402	44648743	399	94.4568
9779_154	9779	BV103716	SNP	2	33	Yes - SNP			10	67.359	98	64.927	68.256	chr15	48356747	48357762	764	90.7824
17691_208	17691	BV105389	SNP	2	31	Yes - SNP			22	76.33	95	67.02	79.546	chr3	52805865	52806003	82	88.9206
12295_96	12295	BV105658	SNP	2	27	Yes - SNP			25	22.557	44	18.591	31.507	chr16	23290130	23297590	359	88.3475
13931_231	13931	BV104629	SNP	2	36	Yes - SNP			4	52.411	53	51.849	58.413	chr7	113801469	113829315	5904	87.2971
6491_150	6491	BV106110	SNP	2	15	Yes - SNP			2	129.517	223	122.727	132.015	chr17	45371485	45372168	517	86.5387
12209_290	12209	BV104420	SNP	2	28	Yes - SNP			16	94.896	122	91.265	95.889	chr1	204593368	204607710	369	92.4485
10181_343	10181	BV105289	SNP	2	36	Yes - SNP			11	79.716	146	74.396	91.129	chr2	25511813	25522883	341	89.9297
11617_304	11617	BV104831	SNP	2	69	Yes - SNP			15	70.59	113	69.036	74.632	chr11	76594869	76602626	675	94.1558
4343_264	4343	BV106326	SNP	2	87	Yes - SNP			25	59.908	91	57.632	61.412	chr7	98090174	98093877	364	88.8889
16745_294	16745	BV104938	SNP	2	47	Yes - SNP			4	12.256	10	7.871	17.46	chr7	94184205	94184991	639	90.7125
17019_98	17019	BV105472	SNP	2	57	Yes - SNP			5	82.912	135	78.167	86.008	chr22	31991135	31991644	343	87.3638
17211_232	17211	BV105577	SNP	2	29	Yes - SNP			25	0.588	3	0	5.493	chr16	2755710	2756596	403	87.782
37783_400	37783	BV445960	SNP	2	88	Yes - SNP			6	53.82	52	50.664	58.104
9673_187	9673	BV103745	SNP	2	44	Yes - SNP			2	30.93	52	28.773	33.566	chr2	171541852	171543196	922	89.7766
8079_301	8079	BV106072	SNP	2	31	Yes - SNP			11	78.322	135	75.235	79.716	chr2	27172089	27175845	759	85.9848
12115_740	12115	BV105156	SNP	2	38	Yes - SNP			7	79.715	114	77.432	80.436	chr5	149413545	149416046	552	88.8112
23664_478	23664	BV104500	SNP	2	61	Yes - SNP			13	86.486	120	84.951	87.664	chr20	43996772	44009852	1947	91.9058
6333_376	6333	BV104864	SNP	2	22	Yes - SNP			22	72.832	86	67.02	88.758	chr3	52512845	52513538	161	87.8505
5807_22	5807	BV104715	SNP	2	62	Yes - SNP			13	89.256	126	86.486	92.031	chr20	43478262	43488281	1409	89.9549
15747_350	15747	BV105198	SNP	2	66	Yes - SNP			29	54.839	130	52.195	61.491	chr11	62120519	62125756	968	93.2624
10231_483	10231	BV105650	SNP	2	33	Yes - SNP			2	47.499	86	46.557	58.09
13791_160	13791	BV103896	SNP	2	54	Yes - SNP			19	39.142	38	33.479	48.304	chr17	6856708	6858569	369	93.2084
13839_124	13839	BV104446	SNP	2	32	Yes - SNP			7	36.503	58	18.3	39.87	chr19	13789075	13789724	154	91.0995
15771_329	15771	BV105230	SNP	2	21	Yes - SNP			25	2.819	11	0	5.493	chr16	362018	371857	1142	86.8167
10099_486	10099	BV104669	SNP	2	60	Yes - SNP			19	80.814	154	76.424	81.397	chr17	77455784	77462541	922	88.861
5519_460	5519	BV104848	SNP	2	30	Yes - SNP			18	68.446	129	58.941	79.215	chr19	40728480	40730268	593	92.7143
6539_160	6539	BV106132	SNP	2	69	Yes - SNP			5	126.435	227	124.411	127.517	chr22	40659180	40667581	432	88.225
13943_472	13943	BV104551	SNP	2	36	Yes - SNP			7	17.461	16	2.754	23.971	chr19	15083155	15084224	257	90.2516
12283_119	12283	BV105593	SNP	2	66	Yes - SNP			28	59.351	79	57.471	61.449	chr10	88196108	88223644	1293	94.1097
17239_387	17239	BV105378	SNP	2	24	Yes - SNP			23	16.075	21	13.862	24.161	chr6	35057641	35059182	266	91.8495
16122_182	16122	BV105815	SNP	2	57	Yes - SNP			15	31.271	44	29.099	33.569	chr11	117957243	117959937	504	93.9236
6541_489	6541	BV106133	SNP	2	57	Yes - SNP			5	126.435	220	124.411	131.132	chr22	40847073	40864079	751	88.7629
6931_352	6931	BV103731	SNP	2	31	Yes - SNP			7	52.015	66	42.45	66.263	chr5	176951951	176955714	860	91.2752
8149_700	8149	BV105857	SNP	2	41	Yes - SNP			1	86.293	142	81.286	90.964	chr3	185364298	185365704	504	87.9699
17911_412	17911	BV104979	SNP	2	55	Yes - SNP			16	54.131	65	52.19	56.301	chr1	11122428	11124932	343	93.9086
17067_295	17067	BV105509	SNP	2	30	Yes - SNP			19	40.273	48	27.796	46.895	chr17	4289700	4298336	363	86.5731
10567_173	10567	BV105905	SNP	2	68	Yes - SNP			1	67.63	95	64.694	69.731	chr3	122896484	122897867	1008	87.1776
6980_124	6980	BV106282	SNP	2	54	Yes - SNP			2	0	2	0	2.783	chr2	131632663	131635837	480	90.183
21869_795	21869	BV103800	SNP	2	25	Yes - SNP			26	25.828	26	22.421	27.449	chr10	99997443	100012786	2205	88.142
5759_215	5759	BV104852	SNP	2	55	Yes - SNP			21	46.54	74	43.394	49.461	chr14	30416530	30423614	544	93.1034
17833_129	17833	BV104900	SNP	2	66	Yes - SNP			28	16.005	14	10.893	16.922	chr10	43011383	43021909	1335	92.3707
21230_155	21230	BV104904	SNP	2	68	Yes - SNP			5	10.111	14	7.355	17.285
9869_249	9869	BV103856	SNP	2	35	Yes - SNP			23	4.695	7	0	16.075	chr6	53627686	53628063	290	88.3598
11529_167	11529	BV105086	SNP	2	50	Yes - SNP			11	116.298	206	113.809	118.231	chr9	125049396	125075830	764	88.477
24346_91	24346	BV105054	SNP	2	31	Yes - SNP			8	69.864	80	63.998	70.428
10619_338	10619	BV105923	SNP	2	33	Yes - SNP			15	31.271	41	29.099	38.007	chr11	120464710	120466938	1197	87.6764
10447_149	10447	BV106005	SNP	2	33	Yes - SNP			2	97.996	171	94.685	101.627	chr2	220191700	220197219	905	91.2217
5787_596	5787	BV105229	SNP	2	29	Yes - SNP			7	38.957	61	36.503	41.392	chr19	4396446	4405091	820	89.2483
5553_148	5553		SNP	2	23	Yes - SNP			13	81.57	114	77.672	84.951	chr20	39474282	39479405	584	88.1046
5935_234	5935	BV104804	SNP	2	42	Yes - SNP			2	107.408	186	101.627	117.27	chr1	32330869	32332978	779	87.7087
23529_531	23529	BV105596	SNP	2	32	Yes - SNP			10	92.428	140	81.036	96.414	chr14	74206159	74209328	417	94.5032
8137_155	8137	BV105853	SNP	2	65	Yes - SNP			22	72.832	80	67.02	79.546	chr3	50300180	50304868	939	89.5134
21544_443	21544	BV104061	SNP	2	35	Yes - SNP			16	50.399	59	46.758	52.19
23650_457	23650	BV104564	SNP	2	29	Yes - SNP			6	110.562	188	105.553	114.14	chr4	83632316	83634943	423	97.7679
5811_554	5811	BV104716	SNP	2	48	Yes - SNP			13	86.486	122	84.951	87.664	chr20	43960810	43973732	1349	89.294
7307_245	7307	BV105995	SNP	2	17	Yes - SNP			17	81.9	94	76.562	95.15
4685_382	4685	BV105894	SNP	2	95	Yes - SNP			23	41.446	64	39.867	42.396	chr6	30632906	30638235	561	91.8398
7557_731	7557	BV104237	SNP	2	56	Yes - SNP			29	62.051	161	58.966	68.197	chr11	64648549	64651419	437	91.635
7867_188	7867	BV104086	SNP	2	45	Yes - SNP			25	2.818	10	0	7.145	chr16	4501220	4504636	926	89.8799
4067_395	4067	BV106185	SNP	2	44	Yes - SNP			3	109.755	184	107.918	110.761	chr1	43484069	43487928	397	88.4615
10627_201	10627	BV105924	SNP	2	68	Yes - SNP			17	35.478	35	29.459	36.883	chr4	140786698	140787359	407	85.968
15349_455	15349	BV105744	SNP	2	94	Yes - SNP			27	45.284	49	40.744	46.673	chr8	38292138	38303532	425	93.8398
16075_96	16075	BV105396	SNP	2	54	Yes - SNP			5	109.187	168	102.849	112.655	chr12	12209278	12225332	418	93.75
16103_162	16103	BV105699	SNP	2	76	Yes - SNP			22	18.412	14	11.218	22.014	chr3	39119172	39120049	229	92.9104
10275_198	10275	BV105309	SNP	2	35	Yes - SNP			24	53.765	82	51.384	57.049	chr18	43621605	43677137	1767	95.2065
15337_1028	15337	BV105729	SNP	2	29	Yes - SNP			26	25.828	23	6.668	41.154	chr10	102295745	102298267	571	95.7143
13867_414	13867	BV104476	SNP	2	50	Yes - SNP			11	79.716	137	75.235	91.129	chr2	27391337	27392753	434	93.4394
2105_125	2105	BV103976	SNP	2	42	Yes - SNP			5	113.845	180	108.497	120.3	chr12	6536314	6545749	1361	87.6584
16445_118	16445	BV103903	SNP	2	23	Yes - SNP			19	40.234	46	23.632	53.493	chr17	7427910	7432215	732	91.1732
5597_175	5597	BV105351	SNP	2	63	Yes - SNP			5	126.435	217	125.898	132.354	chr1	232601498	232602086	269	86.1444
11507_35	11507	BV105144	SNP	2	40	Yes - SNP			4	12.256	7	7.871	16.843	chr7	91671712	91673272	918	89.5099
10319_136	10319	BV105247	SNP	2	62	Yes - SNP			21	67.504	98	64.348	69.304	chr14	94123459	94128462	662	83.4511
5767_125	5767	BV105177	SNP	2	31	Yes - SNP			3	107.918	178	102.773	115.924
7201_273	7201	BV106048	SNP	2	62	Yes - SNP			10	34.649	40	34.135	38.153	chr14	20621960	20627503	920	91.1032
3949_2	3949	BV106278	SNP	2	63	Yes - SNP			24	53.765	80	51.384	57.049	chr18	46051387	46054722	932	88.7231
17223_113	17223	BV105373	SNP	2	24	Yes - SNP			1	81.055	132	78.174	86.003	chr3	185573419	185576030	308	93.0168
34178_809	34178	BV446432	SNP	2	149	Yes - SNP			8	66.974	66	63.998	67.971
16803_532	16803	BV105466	SNP	2	52	Yes - SNP			19	80.814	158	80.036	86.25	chr17	77995612	78000422	352	89.9103
5211_77	5211	BV104044	SNP	2	64	Yes - SNP			17	71.008	80	68.426	73.556	chr12	110649697	110649873	117	83.0508
17831_200	17831	BV104899	SNP	2	70	Yes - SNP			6	34.803	26	29.296	38.715	chr4	100930446	100931341	676	91.7386
5521_477	5521	BV104849	SNP	2	65	Yes - SNP			18	68.446	125	66.306	74.837	chr19	51542136	51583797	1161	92.9993
6947_325	6947	BV106235	SNP	2	60	Yes - SNP			3	27.518	23	19.584	28.886	chr1	152038848	152045195	1152	91.7207
13917_212B	13917	BV104497	SNP	3	43	Yes - SNP			1	78.174	125	77.576	82.533	chr3	186393000	186393536	389	86.2197
36937_349	36937	BV445638	SNP	2	28	Yes - SNP			1	124.49	232	120.563	127.134
7511_470	7511	BV104129	SNP	2	66	Yes - SNP			13	28.555	26	27.604	29.507	chr10	5999558	6019561	758	88.2947
5031_120	5031	BV104039	SNP	2	32	Yes - SNP			13	86.486	119	84.951	87.664	chr20	42681586	42713729	905	89.2241
14767_547	14767	BV105763	SNP	2	15	Yes - SNP			18	63.983	108	58.941	79.215	chr19	40826343	40827539	318	88.835
3593_2	3593	BV104745	SNP	2	36	Yes - SNP			5	133.672	237	131.132	135.992
8215_170	8215	BV105891	SNP	2	66	Yes - SNP			14	0	0	0	5.125	chr8	145486309	145508069	880	92.469
5563_135	5563	BV105358	SNP	2	24	Yes - SNP			13	71.775	92	67.853	75.722	chr20	55660328	55661527	550	92.5466
7627_293	7627	BV104358	SNP	2	65	Yes - SNP			18	68.446	126	66.306	74.837	chr19	52451671	52453824	203	96.347
10513_122	10513	BV105843	SNP	2	48	Yes - SNP			10	74.608	107	57.991	78.416	chr14	60182005	60185931	1379	92.2277
10419_327	10419	BV105971	SNP	2	33	Yes - SNP			4	68.659	81	63.361	70.965	chr7	29213460	29327182	1720	90.8789
13859_54	13859	BV105021	SNP	2	91	Yes - SNP			11	70.192	113	67.192	71.397	chr20	57781726	57814631	379	85.6874
13835_317	13835	BV103937	SNP	2	41	Yes - SNP			2	42.781	71	40.14	45.218	chr2	160031724	160031954	159	84.0237
9793_95	9793	BV103722	SNP	2	33	Yes - SNP			24	23.892	37	18.715	38.977	chr18	21058894	21059519	409	84.3668
8139_479	8139	BV105854	SNP	2	22	Yes - SNP			22	67.02	73	64.666	70.79	chr3	53235810	53265000	1375	91.2552
16191_314	16191	BV105812	SNP	2	65	Yes - SNP			5	76.335	126	75.903	82.912	chr12	100198724	100206085	414	90.4854
9835_514	9835	BV103845	SNP	2	33	Yes - SNP			10	26.954	19	24.704	34.649	chr14	23772297	23776376	537	92.6101
16789_139	16789	BV103831	SNP	2	20	Yes - SNP			18	44.024	69	42.191	54.132	chr19	35004753	35007082	667	89.3617
10127_176	10127	BV104235	SNP	2	30	Yes - SNP			29	21.1	41	16.933	24.126	chr11	78041980	78043162	669	89.0973
5741_156	5741	BV104772	SNP	2	69	Yes - SNP			3	52.417	86	48.981	53.528	chr1	109882508	109885904	1251	93.2553
8163_378	8163	BV105862	SNP	2	40	Yes - SNP			17	5.499	10	1.571	10.348	chr4	152983954	153039737
23682_81	23682	BV104617	SNP	2	31	Yes - SNP			5	113.845	185	112.171	115.356	chr12	7039362	7048255	1040	82.0308
21143_108	21143	BV104522	SNP	2	59	Yes - SNP			18	47.808	73	45.253	49.542
17509_982	17509	BV105125	SNP	2	26	Yes - SNP			15	64.037	102	48.508	74.632	chr11	71395883	71397670	332	92.5831
4041_1	4041	BV106165	SNP	2	37	Yes - SNP			19	61.076	103	58.413	76.424	chr17	43271030	43273209	631	89.9371
12153_121	12153	BV105170	SNP	2	26	Yes - SNP			28	34.996	33	33.844	42.99	chr10	73290227	73345280	1193	84.3037
16089_450	16089	BV105220	SNP	2	38	Yes - SNP			19	66.291	124	58.413	72.294	chr17	37987431	37991738	681	90.5437
13783_114	13783	BV105618	SNP	2	30	Yes - SNP			18	20.705	27	15.761	30.271	chr16	45746020	45902736	1081	90.3346
14469_176	14469	BV105826	SNP	2	29	Yes - SNP			13	57.719	67	47.415	77.08	chr20	4111043	4112414	517	91.3738
24045_357	24045	BV104442	SNP	2	52	Yes - SNP			3	72.226	116	70.426	74.095	chr1	86882566	86921308	1121	92.9664
15753_49	15753	BV105214	SNP	2	36	Yes - SNP			19	76.424	149	62.872	78.675	chr17	38108062	38124753	709	93.4227
9671_76	9671	BV103752	SNP	2	76	Yes - SNP			4	109.585	148	105.358	113.437	chr7	147942128	147952132	959	91.6739
1787_85	1787	G67673	SNP	2	60	Yes - contrib	PubMed	11956765	20	4.799	10	2.685	8.237	chr5	172127704	172130069	1239	90.7955
5781_232	5781	G73127	SNP	2	31	Yes - contrib	PubMed	11956765	19	62.872	108	61.076	77.696	chr17	35075136	35075942	454	91.4545
5481_158	5481	G73133	SNP	2	34	Yes - contrib	PubMed	11956765	19	44.623	71	40.89	46.895	chr17	4812742	4814047	476	94.291
5067_351	5067	G73144	SNP	2	72	Yes - contrib	PubMed	11956765	19	73.793	136	68.783	74.232	chr17	39807246	39813009	745	88.0612
2121_90	2121	G67641	SNP	2	103	Yes - contrib	PubMed	11956765	17	68.426	78	67.91	71.008	chr12	109241238	109248063	1913	93.4359
5495_297	5495	G73130	SNP	2	33	Yes - contrib	PubMed	11956765	19	74.582	140	58.413	76.424	chr17	34145869	34148604	266	94.6667
5487_87	5487	G73131	SNP	2	31	Yes - contrib	PubMed	11956765	19	40.314	49	33.479	48.304	chr17	7435300	7438018	1310	93.6793
5485_97	5485	G73132	SNP	2	65	Yes - contrib	PubMed	11956765	19	44.623	65	33.479	48.304	chr17	7096594	7103709	620	87.7278
7639_379	7639	G73119	SNP	2	56	Yes - contrib	PubMed	11956765	19	44.623	64	33.479	46.895	chr17	2132770	2133780	215	93.9024
7243_373	7243	G73120	SNP	2	66	Yes - contrib	PubMed	11956765	19	40.234	45	33.479	48.304	chr17	6488381	6494479	396	91.2863
3118_2	3118	G67681	SNP	2	32	Yes - contrib	PubMed	11956765	23	28.274	44	26.485	30.392	chr6	44302984	44309255	841	89.1365
3174_276	3174	G67666	SNP	2	23	Yes - contrib	PubMed	11956765	17	95.15	123	93.862	96.789	chr22	30090533	30155341	3653	87.8155
3190_380	3190	G73158	SNP	2	74	Yes - contrib	PubMed	11956765	18	56.713	82	55.898	63.983	chr19	40928575	40929738	376	91.2854
3202_173	3202	G73157	SNP	2	51	Yes - contrib	PubMed	11956765	18	66.306	116	64.877	67.84	chr19	48927151	48943757	1173	91.0479
3917_1	3917	G67671	SNP	2	42	Yes - contrib	PubMed	11956765	19	74.582	142	68.783	76.424	chr17	40209012	40211249	712	92.8144
3915_2	3915	G67643	SNP	2	59	Yes - contrib	PubMed	11956765	23	13.862	17	11.893	15.342	chr6	33326049	33340660	908	90.5945
3156_1	3156	G67692	SNP	2	75	Yes - contrib	PubMed	11956765	14	56.017	69	52.375	59.438
3104_1	3104	G67689	SNP	2	36	Yes - contrib	PubMed	11956765	29	54.839	127	50.934	61.491	chr11	63811783	63813540	778	91.4013
7921_365	7921	G73110	SNP	2	67	Yes - contrib	PubMed	11956765	19	80.814	155	80.036	86.25
6999_485	6999	G73120	SNP	2	62	Yes - contrib	PubMed	11956765	19	62.872	112	61.076	64.326	chr17	34583580	34607456	2430	92.1853
3501_1	3501	G67669	SNP	2	67	Yes - contrib	PubMed	11956765	19	44.623	66	33.479	48.304	chr17	4646980	4648563	410	91.4172
4001_1	4001	G67670	SNP	2	54	Yes - contrib	PubMed	11956765	19	44.623	70	43.918	46.895	chr17	4803426	4818554	885	92.2275
3635_3	3635	G67685	SNP	2	53	Yes - contrib	PubMed	11956765	24	66.673	93	65.291	69.211	chr18	52420108	52456823	1183	92.1819
4005_1	4005	G67663	SNP	2	65	Yes - contrib	PubMed	11956765	7	66.263	85	65.904	74.357	chr5	139693182	139702464	831	89.1407
5215_31	5215	G73140	SNP	2	31	Yes - contrib	PubMed	11956765	4	46.399	45	44.472	48.794	chr7	106430333	106436924	1165	95.4334
5217_310	5217	G73139	SNP	2	32	Yes - contrib	PubMed	11956765	19	57.659	92	54.383	59.938	chr17	45811177	45812855	350	90.7621
5213_632	5213	G73141	SNP	2	72	Yes - contrib	PubMed	11956765	17	85.226	105	83.608	88.675
5223_159	5223	G73138	SNP	2	66	Yes - contrib	PubMed	11956765	25	56.877	86	53.995	61.165	chr7	99446306	99453771	527	90.5632
1177_541	1177	G67639	SNP	2	22	Yes - contrib	PubMed	11956765	10	84.789	126	81.998	91.99	chr14	74036000	74148845	4199	88.8171
mch176_2	mch	G73161	SNP	2	60	Yes - contrib	PubMed	11956765	5	75.254	117	72.869	82.912
3463_170	3463	G67679	SNP	2	50	Yes - contrib	PubMed	11956765	23	13.862	16	2.621	16.075	chr6	33083097	33083332	172	87.3362
3431_100	3431	G67674	SNP	2	40	Yes - contrib	PubMed	11956765	22	18.412	13	11.218	22.014	chr3	38024035	38046069	1848	89.8881
3433_65	3433	G67691	SNP	2	31	Yes - contrib	PubMed	11956765	29	61.491	154	58.966	69.782	chr11	66087519	66090453	807	88.1579
3451_200	3451	G67676	SNP	2	67	Yes - contrib	PubMed	11956765	22	72.832	84	67.02	79.546	chr3	49133557	49135417	827	88.9934
3495_130	3495	G67662	SNP	2	21	Yes - contrib	PubMed	11956765	7	64.466	82	52.015	66.263
3493_480	3493	G67638	SNP	2	35	Yes - contrib	PubMed	11956765	7	10.71	7	9.13	15.395	chr19	18826964	18828066	248	90.2913
7599_210	7599	G73118	SNP	2	53	Yes - contrib	PubMed	11956765	15	31.271	47	29.099	38.007	chr11	118420112	118433018	1261	90.9091
7911_216	7911	G73112	SNP	2	63	Yes - contrib	PubMed	11956765	19	67.849	130	62.872	77.696	chr17	40283805	40308988	2001	92.4115
7905_463	7905	G73113	SNP	2	68	Yes - contrib	PubMed	11956765	19	62.872	106	61.076	64.326	chr17	35063257	35073148	1147	90.8575
2561_1	2561	G67680	SNP	2	42	Yes - contrib	PubMed	11956765	23	16.075	20	15.342	20.678	chr6	36206289	36215551	987	92.2553
7903_271	7903	G73114	SNP	2	57	Yes - contrib	PubMed	11956765	19	67.643	127	66.603	70.843	chr17	37866429	37920005	2010	93.4596
7901_197	7901	G73115	SNP	2	41	Yes - contrib	PubMed	11956765	19	54.383	86	53.493	56.098	chr17	19187095	19206445	468	90.6897
2531_1	2531	G67642	SNP	2	32	Yes - contrib	PubMed	11956765	23	41.446	63	31.151	45.598	chr6	30621711	30632035	1574	92.3529
7899_149	7899	G73117	SNP	2	62	Yes - contrib	PubMed	11956765	19	56.098	88	54.383	58.413	chr17	18028863	18053993	1085	90.6437
7891_756	7891	G73116	SNP	2	51	Yes - contrib	PubMed	11956765	19	44.623	63	33.479	48.304	chr17	4581522	4583551	374	90.8297
2499_1	2499	G67677	SNP	2	39	Yes - contrib	PubMed	11956765	22	72.832	85	67.02	76.33	chr3	50359928	50363091	986	92.3997
3134_220	3134	G67658	SNP	2	43	Yes - contrib	PubMed	11956765	3	106.996	174	104.58	109.755	chr1	46451031	46463804	2127	92.2134
3144_4	3144	G67667	SNP	2	62	Yes - contrib	PubMed	11956765	18	63.983	110	60.605	66.306	chr19	43997963	44013904	514	87.464
7167_175	7167	G73121	SNP	2	36	Yes - contrib	PubMed	11956765	19	44.623	73	40.89	46.895
4033_1	4033	G67687	SNP	2	33	Yes - contrib	PubMed	11956765	25	39.934	63	33.237	41.96	chr16	31299087	31299453	156	86.7925
4015_1	4015	G67640	SNP	2	65	Yes - contrib	PubMed	11956765	11	79.716	147	74.396	80.611	chr2	27375430	27378297	981	91.9355
3579_1	3579	G67688	SNP	2	24	Yes - contrib	PubMed	11956765	25	56.877	85	43.212	61.165	chr7	99885379	99891069	690	93.947
3641_1	3641	G67661	SNP	2	32	Yes - contrib	PubMed	11956765	13	59.268	70	58.342	77.08	chr20	3618247	3620595	411	87.027
3599_1	3599	G67672	SNP	2	27	Yes - contrib	PubMed	11956765	19	90.271	183	89.228	91.05
4111_2	4111	G73150	SNP	2	53	Yes - contrib	PubMed	11956765	16	54.131	64	50.399	56.301
5507_366	5507	G73128	SNP	2	64	Yes - contrib	PubMed	11956765	19	67.622	126	62.872	77.696	chr17	59359840	59361277	331	88.8112
4089_1	4089	G67644	SNP	2	69	Yes - contrib	PubMed	11956765	7	26.396	32	23.971	27.496	chr19	11546831	11549497	607	87.362
[truncated: 2,587 more rows]

## Sheet: Explanations
Marker
	Name	name of marker
	Locus	name of locus containing marker
	Accession	GenBank accession
	Type	type of marker (Bishop et al., 1993; Kappes et al., 1997; marker citations)
		MS - microsatellite
		SNP - single nucleotide polymorphism, includes haplotypes representing multiple SNP for single locus
		EA - erythrocyte antigen
		SSCP - single strand conformational polymorphism
		RFLP - restriction fragment length polymorphism
		PROT - serum protein
		PHEN - phenotypic observation
		STS - random sequence tagged site
		STARS - sequence tagged allelic restriction site
Alleles		number of observed alleles, SNP haplotype markers may have more than two alleles
Informative Meioses		total meioses (parents + grandparents) computed by CRIMAP
New Marker		whether or not marker is newly mapped
		No - marker on SIAG-MARC map (Ihara et al, 2004)
		Yes-SNP - newly developed and mapped SNP
		Yes-contrib - newly mapped marker developed by other projects
Citation		literature citations are listed in two parts, a database containing the citation, and an identifier to select the citation from the database
	Database	PubMed, Patent, or journal name. Most marker citations are indexed by PubMed, a few can be found in patents, and some citations are not indexed
	ID	PubMed or Patent identification number, volume and page for unindexed literature
BTA		bovine chromosome containing marker
Position		sex-averaged position (Kosambi cM) of marker on chromosome
Order		index position (0 .. n) of marker
3-lod CI	From	marker can be placed at any position between from and to values without reducing log-10 likelihood more than 3.0
	To
Human Alignment		bovine-human homology identified by BLAT of marker sequences against UCSC hg17
	HSA	human chromosome containing sequence that aligns marker sequence
	From	extreme human positions (bp) of BLAT alignment
	To
BLAT Score		alignment score
Percent Identity		percentage of identical bases
