# Supplementary material for: Linkage mapping bovine EST-based SNP
Source: BMC Genomics. 2005 May 19;6:74. doi: 10.1186/1471-2164-6-74 (PMC1166549; doi:10.1186/1471-2164-6-74)
Supplement: Additional File 2 — Excel spreadsheet containing details about each newly developed SNP. Data include MARC id number, marker name, GenBank STS id, GenBank Accession, primer sequneces, and results from twopoint and multipoint linkage analyses. [file 1471-2164-6-74-S2.xls]

## Sheet: SNP descriptions
															Heterozygous in
Marker Name	STS ID	GenBank Accession	dbSNP ss Number	Observed Alleles	SNP Position	Forward Primer	Reverse Primer	Sequenom Probe Primer	Twopoint Marker	Twopoint LOD Score	Twopoint Recombination	BTA	Twopoint Position	Multipoint Position	Bos taurus x Bos taurus	Bos taurus x Bos indicus
16449_312	MARC 16449-16450	BV104565	28451061	C/G	312	AAAGGCAAATTGTGTCAGAAGA	TTTGATTCGACCTCCCAAAG	GGTGGGCTGCCGTCTCTG	BMS1928	17.6	0.06	1	8.4	2.8	Y	Y
16134_335	MARC 16134-16135	BV105635	28448765	C/T	335	GAATCCAAGAGCAACGAAGC	TGCCATAGTGCTCCTCAGTG	CCACCTGCAAGTCTTTCT	RM326	16.3	0	1	61.5	62.1	N	Y
21702_142	MARC 21702-21703	BV104032	28449299	C/T	300	GGTGAATGAATTCTGTGAGCG	CCCAGGATGGGAGTGAAGTA	GCATTCCATTGTTAATTTTTGTT	BMS4013	13.2	0.05	1	69.7	67.6	N	Y
8143_269	MARC 8143-8144	BV105855	28450446	A/G	269	TCTGTCATCAGGGATCAGGTT	GTACCTGTCCTGCCAGCATT	ACCTTGAATTCCATGGGC	DIK2284	9.7	0.02	1	75.5	67.6	N	Y
10567_173	MARC 10567-10568	BV105905	28448290	A/G	173	AGGCAGGAGAAGCAGGAACT	TTCTATCTGATGCTTTAAATGTTGA	GAGCGGCTTAGGGCAGAG	BMS4013	14.8	0.04	1	69.7	67.6	N	Y
10543_192	MARC 10543-10544	BV106088	28450758	C/T	192	CCCCCTCTGACAGCAACTAA	GGAGTATACCCTTGTTCCCG	GTCAGCCCAGCCCAGCTC	BM8246	13.6	0.07	1	86	76.7	Y	Y
13917_212B	MARC 13917-13918	BV104497	28450666	A/G	212	TTGGAGTAGTTGTAGGCAATTGTT	GATCTCATCCCGGCTAATGA	CTCCAGGAAGTTCTGCCC	BMS4008	12.6	0	1	80.8	78.2	Y	Y
17223_113	MARC 17223-17224	BV105373	28451500	A/G	113	CTTCTGCTGGAGGCAGTGAT	CGGAAGTCCAAAGCCAGTAG	CTCCTAGGAACCCAGGTA	BMS4008	7.2	0	1	80.8	81.1	Y	Y
37280_609	MARC 37280-37281	BV445649				TCTTGGGAAAGGAGACCAGA	TGGCAATCAAAGTCAACCAG	GCATAATGGTTCTAATAACAGT	BMS4008	27.9	0.03	1	80.8	82.5	Y	Y
8155_262	MARC 8155-8156	BV105860	28450773	A/T	262	GCTCATAGAAGATCCAGGCG	GACAAAAACTTTCAAGGCCG	AGGAGTTTTCTTAAGATT	BM8246	13.8	0.03	1	86	82.5	Y	Y
37276_575	MARC 37276-37277	BV445647			575	TATCACTTCTGGTGCCATCC	GAAGTGATTTTCCCGTTGGA	CAACGTAGGAGTCAGCAA	BM8246	16.7	0.01	1	86	83.9	N	Y
13863_293	MARC 13863-13864	BV105431			503	GATCCACAAAAGTGAAGCCC	AAGATGGCTGAGGGGTTAGG	CACTAAGCAAGTGGTCAA	BMS4008	11.7	0	1	80.8	85	Y	N
13829_165	MARC 13829-13830	BV103935	28450649	A/G	165	AGTGTTTCCTCCTGAGGGGT	TTCAGAATCCATACTTCGCTCA	GGAACTACGGCAGAATCT	BMS4008	12.3	0	1	80.8	86	Y	Y
8149_700	MARC 8149-8150	BV105857		C/G	700	GCTGCTCTGCTCTGTGGAG	AGGAGGCATTGGCGACTC	CAGCCGAGCTGAGCTGAG	BM8246	9.6	0	1	86	86.3	N	Y
36921_466	MARC 36921-36922	BV445635			466	TGTAAGCTGGGGGAAATCAG	GCCCAGATGTTTTCAGCAGT	CGGCTGATAACATGTGCC	DIK4151	23.5	0	1	92.2	94.1	Y	Y
36913_384	MARC 36913-36914	BV445632			384	GCTTGGCTCGTAACTTGTCC	TTGGAACATCCATGTTGTGAG	GGATTCAGGAAAGTTTCTATT	DIK4151	24.6	0.02	1	92.2	94.1	N	Y
36925_550	MARC 36925-36926	BV445630			550	GCTTCCAATTTCCAGCGTTA	AGCAACTGGACAGGCAATTT	GCTCATTTTGTTACACTAACT	DIK4817	16.1	0.03	1	97.1	94.1	Y	N
13969_230	MARC 13969-13970	BV104637	28450681	A/G	230	ATGGAAAATGCAGGAGCAAA	GGATTTGTTTTCATTGATTGTGAA	TGTTCTAATTATTATTTA	DIK4817	12	0.02	1	97.1	95.9	Y	N
17511_375	MARC 17511-17512	BV105126	28449001	G/T	375	AACGTCGTCTCTCCAGCAAT	GGTGAAGAGCTTGTCCCACT	CCGGTATTCGCCTGTTT	BM864	9.9	0	1	102.9	100.5	N	Y
37270_209	MARC 37270-37271	BV445644			209	TTTCCAAGAACTGAGGAAGGT	ATTGCCCTTATTTGGGAAGG	ACCTAAGACCATGTGTGC	DIK2670	20.2	0.01	1	113.8	108.2	Y	Y
14779_471	MARC 14779-14780	BV105674	28448655	A/G	471	GGAAACAGCTTGGTGGTGAT	GAATGATCAGAAAAGGAAACAAGAA	GTCAATGCTTAGACATGT	BMS1789	9.4	0.05	1	118.6	116	N	Y
37300_197v2	MARC 37300-37301	BV445537				GAAGACTGGAAGGGGGAGAC	AGGCAGCCAACGACAAATAG	TTTGGGAGAGAGAGAGAG	BMS1789	20.5	0.01	1	118.6	116.7	N	Y
9937_216	MARC 9937-9938	BV103859	28450544	A/C	216	GCTGATCACAGAGGTGGAGTT	AACTTTACAGGCTCCTGCCC	GGACGTGCCCACTTCGGC	BMS4041	6.3	0	1	125.6	121.3	N	Y
14419_382	MARC 14419-14420	BV105723	28448616	A/G	382	CAAGATCTATGAGACGCTGGC	GAAAATCGTGAGAACTGGGG	GACACCTGGAGAAAGAAA	BMS1789	7.8	0	1	118.6	121.3	N	Y
36937_380	MARC 36937-36938	BV445638				CTCCACAGAGGGCAGGATTA	GGGCCAAATACCTTTCCTTC	TCTTATTCATGAGAAGGTAAG	BM1824	27.7	0.01	1	128.1	124.5	Y	Y
36937_349	MARC 36937-36938	BV445638			183	CTCCACAGAGGGCAGGATTA	GGGCCAAATACCTTTCCTTC	CTGAACCTCCTAGCTCCA	BMS1789	5.4	0.04	1	118.6	124.5	N	N
15711_610	MARC 15711-15712	BV105333				ATTCAAGTACCTCCCCCACC	GACGTGGTCGTCTTTGCTG	GCAGCACGCCCTCGGTGC	BMS4049	6.2	0.03	1	135.1	136.5	Y	N
20758_232	MARC 20758-20759	BV104602	28449157	C/T	232	ATGGAGGTTGCAGAACCGT	GCTGTGGCTTTGGTCACTTT	AGACACACAAGGCAGGGA	BMS4049	9	0	1	135.1	138.7	N	Y
36915_638	MARC 36915-36916	BV445633			638	ATGCATCAATTCTGGCACTG	TGAGCAAAACTGAATGCAATG	TTTTTTTCTTATTGTATTTCAAAA	DIK4151	7.6	0.14	1	92.2		N	Y
37272_267	MARC 37272-37273	BV445645			267	CAGCACAATAAACGTTTGCATT	CCCTCCAGTGCCATGAATTA	ACACAGAATTGCTAAAAGTGA	DIK2670	26.2	0.04	1	113.8		Y	Y
24277_510	MARC 24277-24278	BV103814	28451066	C/G	510	ACCTGCCTACCCGAAAACAT	CCTCACGGTACTGCACTGG	ATCTCGGAGCGAGTGATG	BM8246	22.6	0.03	1	86		Y	Y
37290_119	MARC 37290-37291	BV445614			119	GCCTGAATCTCGACAGAACC	CACCTACCCCAGGGAAAAAT	CATTTAAGTTTAGAAGCTCCCCCA	BM8246	15.7	0.1	1	86		Y	N
37324_733	MARC 37324-37325	BV445642			733	CAGGTGTGAATTGAGGATGG	TTGCACATGAAACCTGGAAA	GTATGACCCACAAAGCCTA	BM8246	40.3	0.02	1	86		Y	Y
21216_292	MARC 21216-21217	BV104902	28449200	C/T	292	CTACGCTATGGGTGCCAAGT	CGCAGACTGTGAGGAACAAG	ACTGTCATAAAACCAGCAAA	DIK4245	19.9	0	2	0	0	N	Y
6980_124	MARC 6980-6981	BV106282	28450201	C/T	124	ATCTCCCTGGATGGCTTCTT	CGTTCATTGATGAGCTGGG	AGGCCTTGGGTCAGCCCA	DIK4245	19.3	0	2	0	0	N	Y
21654_407	MARC 21654-21655	BV104958	28451421	A/T	407	GCCATCAAAGAATGGCTCTC	CGTCCAATCCCACTATGCTT	TTGGTCTGGGCCACCTT				2		4.5	Y	Y
23660_453	MARC 23660-23661	BV104486	28449405	A/G	453	TCACCTTCATTTGACCCCAT	CAAGGTTGCAAATTGGATGC	ACTGTGACCATACTCTCT	ILSTS026	9.3	0	2	10.8	10.8	N	Y
12211_333	MARC 12211-12212	BV104421	28452126	A/G	333	GTTCATTCAGCAAGGCAATG	GTGATGAGATGGTTCCGGTC	ACAGTGTACATCTGTGAT	DIK2700	10.2	0	2	13.4	10.8	Y	Y
11551_483	MARC 11551-11552	BV105209	28450850	A/G	483	TCCAAGGTCACAAACCACCT	CTCATCGTTTCCATCCCACT	ACTTTACAGTTTTAGTAT	DIK2700	22	0.02	2	13.4	15.9	Y	Y
11601_459	MARC 11601-11602	BV104778	28448345	C/T	459	GCGAAGATTAAAGATGCTTCAGA	GAACTTTCGTTTCCTGAGCG	AAGTCTGTAATGCGATTC	TGLA61	10.5	0	2	23.8	22.5	N	Y
17821_91	MARC 17821-17822	BV104990				CATTTTAACGTCGGTGGGG	GCAGAACAGATGCCATGAGA	ACATGGGTCTGAGGGT	TGLA61	9.3	0	2	23.8	23.8	Y	N
21540_160	MARC 21540-21541	BV104060	28451382	A/T	160	TATGCAGAAAATGCTGCTGG	TTGTTGCCATGAAAGGTTGA	AATCTGCTTTCTGTCTTATC	TGLA61	9.6	0	2	23.8	23.8	Y	N
17695_396	MARC 17695-17696	BV104016	28449056	A/G	396	TTATGTTCGAGGAGATGGCA	GCGACGATCAACCAGATTTT	GTACTCATGTAAGTTTGGG	TGLA61	11.4	0.04	2	23.8	28.8	N	Y
9673_187	MARC 9673-9674	BV103745	28452508	G/T	187	CAGTGTGAATTTCCTTTCTTCAAA	TGAGCCAAAGAGAAAAGACTGA	TAGAAGAGCAGATGCTAT	TGLA61	8.6	0.06	2	23.8	30.9	Y	Y
16487_188	MARC 16487-16488	BV105009	28448844	C/G	188	CAGACAAAGAAAATAGGGTTAAAAA	CATCCACATACAGCCCTCCT	CAGAGAAGGCTGGGGCTG	DIK2204	8	0.03	2	33.6	32	N	Y
11813_498	MARC 11813-11814	BV104525	28448369	C/T	498	TATCATCATTCGAGGCCACC	CGGACCCCATCTTTTATTGA	GTGCCATTCCTGGCTTTGTAA	DIK2204	15.4	0	2	33.6	33.6	N	Y
10041_121	MARC 10041-10042	BV105191	28448154	A/G	121	GCTGCTTCTCTCACTAGGAAAC	TGAGCAGCATTATTTTCTAACTGAA	GGGCAAGGCTGTGAACCC	DIK2204	9	0.06	2	33.6	39.3	N	Y
13835_317	MARC 13835-13836	BV103937	28450650	C/T	317	TAGCCTTTTGCCAAGGACAC	CCACAAAACTGGAGTCCCAT	ATAACAATCTTGGCTCTT	DIK4706	12	0	2	42.7	42.8	Y	N
17905_1101	MARC 17905-17906	BV104965			1011	TGCAGGAAGTTGTTGTGCAT	GCAGCTCCAGTTGAGAGTCC	CTGTTTCTAGGACTCTAGAA	DIK1140	11.1	0	2	47.5	47.5	N	Y
10231_483	MARC 10231-10232	BV105650	28448196	A/G	483	GACCGCGGACTTAAAGCAAT	TTTAAATCTTTCCTCAAAATGGGA	TCTTGGTGGTGCTGGAGG	DIK2705	9.9	0	2	54.1	47.5	N	Y
32572_364	MARC 32572-32573	BV445519				TTGCTCGAACGATGTTATGC	TGGGTTCTTCTCTTTCAAACAA	GTTTCCACTTCATAAGAGAAT	DIK2705	10	0.07	2	54.1	59.2	N	Y
11611_119	MARC 11611-11612	BV104829	28450858	A/G	119	CCCAGTTGCTCTCCTCACTT	GCAATGAGTCTGACCAAGCA	GCTGGTGATCCATCAGAA	DIK5133	14.7	0.02	2	81.4	76.7	Y	N
10229_363	MARC 10229-10230	BV105586	28452104	C/G	363	AAGCCATGAGAGGTAGTCTGG	TTTTTGTCTCGATTCTATGGACA	TACCAGCCAGGACCTAGA	DIK5133	19.6	0.01	2	81.4	77.9	Y	Y
15343_500	MARC 15343-15344	BV103914	28451069	A/T	500	CTTGGTCAGAAGAAGCCAGG	TCTGCAATCTTCGGAGGTCT	AATCCCCTTCATGAAATT	MNB-48	22.8	0.02	2	74.3	77.9	Y	N
5533_238	MARC 5533-5534	BV105356			412	GCCAGAACAGTGGGTAAAGC	CCATGGTGCCAAATATTCAA	AAGATTAATACATTCTAC	BMS1866	12.6	0	2	90.6	91.7	N	Y
12041_390	MARC 12041-12042	BV105134	28448412	C/T	390	GGACAATTGAGCTCCGTGA	CGGCTTCACCCAGAACTTTA	CTTGCTTAGACAGGGAAA	DIK5362	7.8	0	2	98	93.1	N	Y
14427_56	MARC 14427-14428	BV104605	28450679	C/G	56	ATTTTGGTGCTGAGCGAACT	GACCGACCAGAACCGTCTT	GACCCGCCCAGTCCGTGG	DIK5362	9.6	0	2	98	97.4	Y	N
24027_343	MARC 24027-24028	BV104439	28449452	A/G	343	GACCTCCTCCTTTGTGTCCA	CAACACCTTGGCAGTGACAG	GTCTTTCCCATTCTGTCC	DIK5362	9	0	2	98	98	N	Y
10447_149	MARC 10447-10448	BV106005	28448259	C/T	149	TGGCTTCTACCAGCCTGATG	TCTGTGGACATCCAACATGG	GGTTCTTGGGAGTGGGGT	DIK2831	9.9	0	2	99.9	98	N	Y
17031_177	MARC 17031-17032	BV105487	28448908	C/T	177	TGGTTATACCACGCTAGAGGC	GACTGGAACCATTCTGCCAT	AGGGCTGAGAATCTCTTC	DIK2831	17.3	0.01	2	99.9	100.4	N	Y
21678_106	MARC 21678-21679	BV105434	28451431	C/T		CAGCTGGAGTACCAGGAGGA	GACACAGAGGAACAGAAGCTG	AACAAAAAGAACAAGCAATGG	DIK5362	14.8	0.03	2	98	101.6	Y	N
5935_234	MARC 5935-5936	BV104804	28451970	G/T	234	CCCTGGCTGTTGGGAATAC	CGCTCAGGCACTTTCTATGA	CAGGCCTGGGCCCTCCCC	DIK4529	10.9	0.02	2	108.7	107.4	Y	Y
24077_399	MARC 24077-24078	BV103811	28449466	C/T	399	GGCCAACTTCATTGTCAACC	CTCGAGGTAGGAGAAGGGGT	ATGGCCTCCCCCCAGCCA	BMS2519	8.7	0	2	113.1	113.1	N	Y
21700_457	MARC 21700-21701	BV104031	28449298	A/G	457	AATCCACTCTGTGAGCCAGG	AGCTGGCAGAAGAAGAGCTG	AGGCAGAAGAAGTAGGAG	BMS2519	18.7	0	2	113.1	113.1	N	Y
4043_177	MARC 4043-4044	BV106166			207	GAAAACAAGGCACTTTGGGA	GTGTCCCAGCTCTGCTCTCT	CCAGGTCAGCTGGACCCC	BM2113	8.8	0.05	2	118.5	117.6	N	Y
10187_340	MARC 10187-10188	BV104704	28448179	A/C	340	CTCCCTCTCTGGGATGAAAA	TGCTCTTAGTCAGTTGCTGGC	CCAGCTGTAACAAGAATT	BM2113	15	0.02	2	118.5	117.6	N	Y
4337_518	MARC 4337-4338	BV106328			547	CGGCCACTACTTTCTCTTCG	AATGAACTTGGCAGGGTCTG	GGAAGACTTGCCCTTTGC	BMS2519	17.2	0.03	2	113.1	117.6		Y
17495_334	MARC 17495-17496	BV105517	28448994	A/G		ATCGTCATGTGGGAGGTGAT	CATCTTGTCCAGCGTGTTGA	TGCATGGGCCTTTTCTA	FCB11	5.4	0.08	2	132	122.7		Y
5369_202	MARC 5369-5370	BV104246	28449955	C/G	202	TGGCAAGTCCAAGTTCTTCA	ACATTCAGTACCTCCCGTCG	CCCCTCACAGCCTGCCCC	IDVGA-37	11.9	0.07	2	120.2	122.7	N	Y
13883_315	MARC 13883-13884	BV104592	28450659	C/T	315	TTTGAATGCAGAGCTGCTTAG	GGCTCTGGAGAGACGTTCAT	TTTTGAATGTTTTAAATT	BM2113	7.4	0.05	2	118.5	125.3	Y	N
6491_150	MARC 6491-6492	BV106110	28450166	C/T	150	GGAACAGCAAGCTGAAGGAC	CATCATCACTTTGTTTTTGCC	ACCCTCCCCAACCCCCGA	IDVGA-2	4.2	0	2	129.5	129.5	N	Y
5341_304	MARC 5341-5342	BV104215			324	CAACCTCAGCAAAGTTTCCA	ATACTGCTCCTTGCCTCCCT	CACCCCCCGATATCTGAC	FCB11	7.5	0	2	132	132	N	Y
35198_668	MARC 35198-35199	BV445770				CAGGGGCTGTAAAGGGAAAT	CACAGGAGCCCTGCTAAGTC	GAATCACAGAGCATGCAATGC	DIK2204	12.7	0.17	2	33.6		Y	Y
33171_228	MARC 33171-33172	BV446552				CATTCCTTCTGAAGCCCACT	AAACTCCCATTTTCCCATCTG	CACTGTTGAATGTAAAATGATTA	TGLA226	11.1	0	2	87.7		N	Y
17905_788	MARC 17905-17906	BV104965	28451844	C/T	788	TGCAGGAAGTTGTTGTGCAT	GCAGCTCCAGTTGAGAGTCC	GAATAATACTAGGTACT	BMS1300	11.2	0.04	2	51.8		Y	N
33854_141	MARC 33854-33855	BV445729				CCAATTCCACCGTTCAATCT	ACAAGGGCTGTGGTGTTAGG	GAATTACACTTTTGAACAGTT	DIK4706	7.2	0.09	2	42.7		N	N
33850_232	MARC 33850-33851	BV445727			232	ATGTATTCCCACCGACATCC	CTTCATCAACCTCCCCTTCA	CCCACCTGAGGAGAAAGGAA	BMS1300	8.2	0.12	2	51.8		N	Y
33629_249	MARC 33629-33630	BV446342				TGCATGCAATAGGCTGTGTA	GCTTGTGTCTTTGCCACTGA	GTTTGGAATGAAGAGTTATG	DIK2204	5.5	0.11	2	33.6		N	N
33605_247	MARC 33605-33606	BV446516				TGAACAGCTGTGGAGGAACA	CCATTAAGGCTCATCTGCAA	CCCCAAAATATAACACCTTGGCA	BMS1126	11	0.1	2	63.6		N	Y
29381_59					59	CCCAAAATGTGATCAGAATGG	TTTCTGGCAGTTCATCAGGA	ACGGCCAACCCAGTTTC	DIK1140	7.9	0.15	2	47.5		Y	N
31529_365	MARC 31529-31530	BV445501			365	TCTTAATCTGGGGAGGCAGA	GCTGCCAGCAGGAAATAGAA	CTGAATGACCCACCCATG	DIK2204	25.1	0.1	2	33.6		Y	Y
33191_393	MARC 33191-33192	BV445499				AAAGCAGCTTCTTGGTGGAA	CAAGTCTTCCTTCTGGCACA	TAAAATGAGGGAGACGGC	DIK2700	4.9	0.06	2	13.4		N	N
32558_427	MARC 32558-32559	BV445699			427	TGGTTTCTGGATCATAAAGTTGG	CACTGCCTTTCTTGCCTCTT	CATTATGAAACAGAAATGCTAATA	DIK4706	13.7	0.08	2	42.7		Y	Y
31535_313	MARC 31535-31536	BV445838				CAGGCAGCCACTTTTCTGAC	ATCATGCAGGAGTTGGTGGT	GGTACAAGAACATTTTTGGA	TGLA61	17.2	0.04	2	23.8		Y	Y
33209_137	MARC 33209-33210	BV446394			137	CAAAGGCCCTAATCCCAAAG	GCACGACTCCCATTACCTGT	GTTAGACTGATCTGGACATA	CSFM050	10	0.04	2	21.2		N	Y
31517_334	MARC 31517-31518	BV445488			334	GAAATGAACAATATGTGTTTGGAA	TCGACTTTTGCAAATTACCC	TTCTCCCTCCGAGGCTC	DIK5362	9.2	0.06	2	98		N	Y
3071_250	MARC 3071-3072	BV104375			237	AAATTGGGAAGCCAAAAAGG	CCATCTTTCTGCATCTTCTGC	CTTGAGTTAATTATGAATT	DIK2831	3.2	0.15	2	99.9		N	Y
24089_302	MARC 24089-24090	BV103812	28449469	C/T	302	CGTCTCTGCCTCCAGTGAAC	TGCAGCTCTTCATGATTTGG	CTTTGTTATTTTGTTACC	DIK2274	9.6	0	3	4.2	5.9	N	Y
17791_161	MARC 17791-17792	BV105750	28449081	A/T	161	TGAGAACAAGGAGGAGGTGG	GTGCTGCCTTCATGCTTACA	CATCCCCCTGTCTGCATTC	DIK2274	7.5	0	3	4.2	5.9	N	Y
14813_456	MARC 14813-14814	BV105770	28448667	C/T	456	CTTTACTTGTCAGGCCACGG	AGGGTCACATCAGAGCCAAT	AATTGCCCCTCCCCTCCC	DIK069	5.4	0.04	3	27.5	19.6	N	Y
4129_128	MARC 4129-4130	BV106175	28449758	A/G	128	GAAACCGAAGAGGGGACAGT	TGAGTGGCAGGGTAGCCA	AAGCGCAACAGAGGGAGA	DIK069	6.9	0	3	27.5	27.5	N	Y
7395_242	MARC 7395-7396	BV104127	28450309	A/G	242	TCGATGGTCCTGTCATTGAG	GAGAACAAGTGCCGGATGTA	TAGGGGTGAAGGAAGAGG	DIK069	9.3	0	3	27.5	27.5	N	Y
6947_325	MARC 6947-6948	BV106235	28450194	C/T	325	CGAGCTTGACAACCCCTTT	AGTAGCATAGTGCGTGCTGG	TGAGTTCCCGCAGAGGCA	DIK069	21.1	0	3	27.5	27.5	N	Y
6921_155	MARC 6921-6922	BV103729	28450189	C/T	155	TGGAGCTTTCAAGTCCTTCC	ACACACACCACCGAGCTGTA	AGAGGGGTGCAGGAGGGT	DIK069	7.2	0	3	27.5	27.5	N	Y
16787_162	MARC 16787-16788	BV105520				CGCTCCTCCTTGTCTTTAGC	CTCCAGGAATCGGCTGTAAA	TTCCCAGGCCAGCTCCCG	DIK069	7.4	0.03	3	27.5	27.8	N	Y
13911_249	MARC 13911-13912	BV104499	28448582	A/G	249	ATTTCATGACTCTGGGTGGC	CTTCTCAGGCAGCAGGTTGT	CATCATTGAGAACCCACA	DIK069	13.3	0	3	27.5	28.1	N	Y
9785_68	MARC 9785-9786	BV103719	28452556	C/T	68	CGATCCTGCACCTTCAATCT	GGCGATTCACAGAGGAGCTA	CCTATCTTACTTTTTTCA	DIK069	12	0	3	27.5	28.1	Y	N
14439_177	MARC 14439-14440	BV103790	28448624	G/T	177	CCCATGAGCTCCTACAGCAC	CTCTCACTGAAACGCACCAA	GCTACTTGCTAAGGCAGC	DIK069	13.6	0	3	27.5	28.1	N	Y
6941_320	MARC 6941-6942	BV103733	28452426	A/G	320	GAGAGGAGTATCCTATGCCTCG	GGTCAAGGGGTCCAGAGAAT	TGTTGTGGCATGTGGGAT	DIK069	7.9	0.03	3	27.5	28.1	Y	N
5745_919	MARC 5745-5746	BV104786	28450025	A/G	919	AAAAGCCCTGAGCCTTGTAA	ATGGCCAGGATGAACTCTTG	TGCTAAAGATCCAACAGG	IDVGA-53	15.7	0	3	23.4	28.9	N	Y
17763_145	MARC 17763-17764	BV105048	28449072	A/G	145	TGGTAACCCGAGAGTGGGTA	AGCAACCCTTGCAGAGTCAG	AGCAATTGCCTAGACCACT	IDVGA-53	18.7	0	3	23.4	28.9	N	Y
7391_463	MARC 7391-7392	BV104126	28450308	A/G	463	GCTCCTGAGGCCTTACAGAT	GCTCTCAGTCCCCCAGAGAT	TAAATGTATTTACCTCAT	IDVGA-53	12.3	0.02	3	23.4	30.7	N	Y
14433_190	MARC 14433-14434	BV104620	28448621	A/G	190	CCTCAGCGTAATGACTCAAGC	TCCACGTTTGTGCACTTGAT	GAATAGTTAGTAAGAATC	BMS963	8.7	0	3	33	30.7	N	Y
7139_334	MARC 7139-7140	BV105948	28450239	C/T	334	AGTGACTGCATAGATGGGCA	TCCACGGAGACTCACCCTAT	TTCTGCCTCTTCTCAAGA	BMS963	11.1	0	3	33	33	N	Y
15329_150	MARC 15329-15330	BV105682	28452092	A/G	150	CTGTGGCCCTGATAACGAAT	AATGTAGGCTGAGGTCTGGG	CTCACTCCCACACCACCC	BMS963	8.4	0	3	33	33	Y	Y
7149_802	MARC 7149-7150	BV105964	28450242	C/T	802	AGCTCTGGTAGGACAGCAGC	CAGAAGTGCCTCTCCACCCT	TCCCTCTGTCTCAGCTCT	DIK2434	10.5	0.02	3	37.7	36.7	N	Y
16743_82	MARC 16743-16744	BV104937	28448851	A/G	82	GAAGCTGGTGAAGGTGTGC	CTCGGCGAAGTGGTTCTG	GCACATGTAGCGCTCCAG	BM723	15.4	0	3	47.2	41	N	Y
6497_573	MARC 6497-6498	BV106112			360	TCGTGCTGAGGCCACACT	GGTAGCTGAGGAAGAGGCTG	CTGACAGGCCCACCCTCC	BM723	12.3	0.02	3	47.2	45.8	Y	Y
6295_264	MARC 6295-6296	BV104675	28452004	A/G	264	CAGTACCTGTATTACCTGGCCC	CACATGTCACAGGAGCTGAG	CTGCCCTCTGCTGGTGGA	BM723	9	0	3	47.2	47.2	Y	N
21165_95	MARC 21165-21166	BV104400	28449190	C/T	95	CGAGAGAAGCCTGTGGAACT	CACCTCTCGCATTGACAGT	GGAGAGCACCTGAGTGAC	DIK4353	7.4	0.03	3	53.5	49	N	Y
14493_417	MARC 14493-14494	BV105748	28448645	C/T	417	TTCGTTCTGACCAATGTGGA	GCTGATGATGCAGTACACCC	GGTTCAATCCTTGGGTCT	MNB-86	6.2	0.03	3	41	49	N	Y
17707_200	MARC 17707-17708	BV104019	28449063	C/T		GGGAACACCTATTTGCCCTT	CACCTTGAAAGTCAGCCCAT	CTAAGGGTCCCCTGCTGCCT	DIK4353	8	0.03	3	53.5	49		Y
15743_394	MARC 15743-15744	BV105495				GTTTGGTGGGAAACAAGTGG	GGGGTCAATTTCCGTGATA	ATCATCTAGCAAATCCTT	BM723	27.3	0.01	3	47.2	50.2	Y	N
5351_169	MARC 5351-5352	BV104232	28449954	A/G		CCTGGAGGAGAGCAAATACC	CAGCATCTCCTGGAAGTTGG	CCCCCACGTTCCCTCCCA	DIK4353	9.3	0	3	53.5	52.4		Y
4145_12	MARC 4145-4146	BV106209				GAAAAATTCAAGCTGGGCCT	GAGCGATGTACCGAAGGATG	CCAGCTGCCCTACTTAAT	DIK4353	13.8	0.02	3	53.5	52.4		Y
5741_156	MARC 5741-5742	BV104772	28450024	A/G	156	CCTTCCATCGCTTTGACAAG	ACGTTGGGGGAGTGGACA	GAGCCTGGGTGGATGGGG	DIK4353	16.1	0.02	3	53.5	52.4	N	Y
33561_380	MARC 33561-33562	BV446391			380	CTTTTGGGTTTTGCGGACTA	CCTTCCAACTATGGGAACCA	CTGATCTCTCATAGCTTCTCAG	MNB-35	3.1	0.11	3	66.4	55.7	N	N
24045_357	MARC 24045-24046	BV104442	28449454	G/T	357	GTAGGTAATTGGCACCCTGC	ATGTGATTGGTTCCTCTGCC	TTTAAAGCTTTTAACTGC	INRA123	16.3	0	3	67.5	72.2	N	Y
33579_578	MARC 33579-33580	BV446501				TCAGCTTTCAACATGCGTTC	TGGAAAACAGGGAATTGAACA	GCAAATGTTGGAAAAACGC	ILSTS064	13.2	0.05	3	79.9	77.8	N	Y
16165_488	MARC 16165-16166	BV104542	28448773	A/G		AGCTGAGATTCCTGGCAATG	CAGCATTTTGGTTGCTTTGA	CCATTTAGGTTGTTTTCC	HUJII77	8.1	0	3	89.4	84.8		Y
13879_152	MARC 13879-13880	BV104578	28448573	A/G	152	TGGATAAAGATGTCCCCGAA	ATGTGTCGCAGAGCAGAATG	AAAACTTTTATATTGGTC	DIK2686	14.1	0.02	3	97.6	101.2	N	Y
15365_388	MARC 15365-15366	BV105261	28448703	A/C	388	GCAAGCAGAACGCCTACATT	ACCTGGATGAGGCCATAGGT	ATGTCCCCCAGTTACTGC	DIK2800	4.2	0	3	109.8	103.8	N	Y
17039_210	MARC 17039-17040	BV105400	28448910	C/T	210	GAACCTGCTCATCTTCCTGC	ATGCTGATGTTGCCCTTTTC	CAGTGGGTCTGGGGGCCC	BM7225	16	0	3	103.8	104.6	N	Y
7367_423	MARC 7367-7368	BV104117	28450301	A/G	423	CACAAAGGATGGGCGTAGTT	AGCACATGGTGGGAGACTGT	TTTGGACCAGTTGGATGC	DIK2800	18.7	0	3	109.8	107.9	N	Y
5767_125	MARC 5767-5768	BV105177	28450034	C/G	125	TCCAACAACGAACTGGTCC	AGAAGACTGCTGATTTTCGC	AAGCTGGTATGTGTTTGG	DIK2800	9.3	0	3	109.8	107.9	N	Y
12047_328	MARC 12047-12048	BV105138	28448414	C/G	328	TGGCATGAAGCTGACAGAAC	AGAGGACCCTTGAGTGCAGA	GACAGCAGCTAGTGAGTC	BB1540A	7.5	0	3	102.8	108.5	N	Y
7369_34	MARC 7369-7370	BV104118		A/G	34	TGGGCTCGTTATGCTTGTC	TCTTCAGTGACGTGGACCTG	CTTGTCCCGGTCGTGCTT	DIK2800	19.9	0	3	109.8	109.8	N	Y
4067_395	MARC 4067-4068	BV106185			289	CAGACCTACACCGGGTCCT	AGGCAAGAAGGCTGCAAT	TGCAGTCTCAGATGTCTA	DIK2800	12.9	0	3	109.8	109.8	N	Y
5739_175	MARC 5739-5740	BV104771	28450023	G/T	175	GGTACACGTTCCCCTCACAT	GTAAGACTCGCGTGGAAAGC	GTGTTGCACTGTTGAGGT	DIK2904	17.5	0	3	119.3	118.2	N	Y
7141_314	MARC 7141-7142	BV105949	28450240	C/T	314	GGCAAATACTACAGGTGGCTC	AACGGCTTCTCCTCTAAGGG	TTTTCCCTCCTGCTTTTT	DIK2904	9.6	0	3	119.3	118.2	N	Y
9965_319	MARC 9965-9966	BV106303	28450551	C/T	319	GGCCTGGAGAGAAAACTTACA	AAAAGCAAATTCAACAATGCC	TGCCAGCTCAATTCAACT	DIK2904	17.2	0	3	119.3	119.8	N	Y
16423_488	MARC 16423-16424	BV104560	28448797	G/T	488	ATCTGCAGGGCGTCATATTC	AATGCAGCAGAAGGCCAA	GTTCTCCAAGTCTGCTGC	DIK2904	12.3	0.05	3	119.3	124.4	N	Y
33551_296	MARC 33551-33552	BV446482			296	GGAAAAGCAAACAAGGTGGA	ACATGAGTGGCAACCAACAA	TACAGATTCTTGTCCAGTCT	DIK4353	10.3	0.15	3	53.5		Y	Y
33587_705	MARC 33587-33588	BV446530			521	GCCTTACCTGCGGAACATAA	CCCTTTTGACATTGTTGCATT	GAAAAACAGCAATTATGTATATA	INRA123	21.9	0.05	3	67.5		Y	Y
35286_570	MARC 35286-35287	BV446386				CGCATGTGGGTTTTAACAAA	GGATAGGCCACCTTGCATT	GTCTCTCCCTCCTCTAAA	INRA123	32.1	0.01	3	67.5		Y	Y
17471_219	MARC 17471-17472	BV105317	28452012	A/T		TGCGACTAGTGGACACACACT	TCCCCAGTAGCATCTTCGTC	GGGAGAGAGACTATGAG	BMS963	40.3	0.01	3	33		Y	Y
14817_258	MARC 14817-14818	BV105803	28448669	A/G	258	CGTACCCGATGAAGATCACA	ATGGTGACGAGGGCTTTG	AGTGGCCAGGGTCAAAGC	DIK2274	7.7	0.03	3	4.2		N	Y
33868_238	MARC 33868-33869	BV445732			238	AACATTGTTAGTCTTGTTATTTTTCCT	AAAGTTCTCCTGTTTTGACCATC	ATGGTTCTCTGCCCACC	INRA123	17.6	0.1	3	67.5		Y	Y
4361_247	MARC 4361-4362	BV106293				TGCCTGTGGATATGGAGACC	CTTCAATTTTTCCAATGCGA	TTGTGTGGCAGAGGCAGC	DIK511	3.7	0.05	3	132.2			Y
33543_285	MARC 33543-33544	BV446377				CCGGTAGATAAGCCATGGAG	ATGTGGCATATTCACGTCCA	CAGGCTGTCTTAGGAAATT	MB099	13.1	0.06	3	60.5		Y	N
7363_154	MARC 7363-7364	BV104115	28451034	C/T	154	AGCTGCAGTTTTTAAGGCCC	GACATGTAAGGAGCTGGGGA	ATGACTCCCTCAGATGGT	DIK2904	21.5	0.02	3	119.3		Y	Y
33561_228	MARC 33561-33562	BV446391				CTTTTGGGTTTTGCGGACTA	CCTTCCAACTATGGGAACCA	ACTGAAAAAATAATATTCAGATA	MB099	5.7	0.13	3	60.5		N	Y
21696_134	MARC 21696-21697	BV104041				ACTGGACAGCCTGAGGAAGA	CGATGGAGGAAGGATCGTAG	ACAGAAAGATTAAAACAGCCT	BMS963	15.6	0.03	3	33		Y	N
11605_264	MARC 11605-11606	BV104779	28450854	C/T	264	ATGGGTCATTAGCAAGCAGG	CTTTCCTTGAAGCTGGCAGT	ACAAAGCAGGGACTGCCC	BMS963	17.5	0	3	33		Y	N
21658_566	MARC 21658-21659	BV105405	28449283	A/G	566	ACCATACAGTGACCAAGGGG	CTGGTTGCCGCGTATCTATT	ATGTGACTAAGTGAAAGTCGCTC	BMS1788	13.6	0	4	12.3	12.3	N	Y
16745_294	MARC 16745-16746	BV104938	28451117	A/C	294	AGGGGGAGGAAGTATGGCT	CAGTTGACTCACAGTTGGGG	GAGAAGTGTGCATGAGTC	BMS1788	15.4	0	4	12.3	12.3	Y	Y
11507_35	MARC 11507-11508	BV105144	28450709	C/T	35	CTCTGATTCCTCCAGCAGCTA	CCTGCAAGTCACTAGAGCCC	GCTCCCCTGTGTCAAAGA	BMS1788	11.1	0	4	12.3	12.3	Y	Y
21662_367	MARC 21662-21663	BV105419	28451427	C/T	367	TGGCATCGAGTCACAAGTTC	CCCGCCAGAAGAATGATAAA	ATGGTGGCCCTAGCTGT	BMS1788	16	0	4	12.3	12.3	Y	Y
5909_169	MARC 5909-5910	BV104725			190	AGCGTGGTGATCTTCTCTGG	GCTCACTCTCCTCCTCAGCTT	AATATTTTGTGAGGTGTT	DIK4607	20.6	0.01	4	17.5	18.9	Y	N
39171_297	MARC 39171-39172	BV446033				GGTCATGGACCTCCAGATTC	GTTTCCCAGGGTTTCAAGC	TCTGAAATAAACAAATCACTAT	DIK4257	21.4	0.01	4	27.4	28.4	Y	Y
12233_234	MARC 12233-12234	BV105809	28448474	C/T	234	TCCAGTTTTCAGTATCATGTGCTT	AAACTTCGGAACCCACAGC	TAAAATGTGTTACCCCTG	DIK4257	9.3	0	4	27.4	28.4	N	Y
39125_846	MARC 39125-39126	BV445986				GGTGTTCAACAAGGTCTCTGG	TGGTCAAACGAGGAAAGTGC	GCTTCTTTTGGATTTAGCCACA	BMS1237	24.1	0.01	4	34.3	34.9	Y	N
10235_174	MARC 10235-10236	BV105004			182	GAAGCCAGTTGGAGGAAACA	AGCTTCCAAAATCCTGGTCA	ACAAGTTCTTACACCATC	UCD001	19.6	0	4	46.4	45.9	Y	Y
10233_164	MARC 10233-10234	BV105587	28448197	A/G	164	TGTGTTTCAGAGCTGCTTCC	CGGAACCATGTAAAGCGACT	TTTATATCCTAGTAAAAC	UCD001	3.6	0	4	46.4	45.9	N	Y
13931_231	MARC 13931-13932	BV104629	28450669	A/C	231	ACCTGTAGAGTTTTGCATGGG	TGTTTGTGCTACAGTTAAAATTTGC	TTACTAGCAAGCAATGAT	BMS885	9.6	0	4	53.8	52.4	Y	N
9639_122	MARC 9639-9640	BV103736	28450500	C/T	122	TCACAAAGGAAGGTGCATCA	CAATGTCTTCAATGGCTTACAGA	ATTTGTGTGCTGATTCTG	BMS885	9.3	0	4	53.8	52.4	N	Y
6343_355	MARC 6343-6344	BV105347				CAACGTCTTTTCCATGTTCG	CTTCCTGCAGCATGGCATC	CAGCCCCTCTCACACCAG	DIK2472	22	0.01	4	70.1	68.7	Y	N
10419_327	MARC 10419-10420	BV105971	28448256	A/C	327	CAGACAGACATACCGAGGCA	GAATGCTGAAAATCTGGGGA	ATGAGGGCGAGAAAAAGT	DIK2472	11.1	0	4	70.1	68.7	N	Y
4335_398	MARC 4335-4336	BV106341	28452448	A/G	398	ATGACCTCACCCGAGAGC	AGGTGGGTCTTCTTGTTGCC	AGCCTGTGTGGTAAGGGC	LEP-2	9.1	0.03	4	87.8	68.7	Y	Y
6557_413	MARC 6557-6558	BV106140	28450186	C/T	413	GTTCCAGAAGAGGAGCTGGA	GAGAACTTGTCTGCCTGGGT	ATCTGGAAGGTTCCCTCC	DIK2353	8.7	0	4	80.7	72.2	N	Y
3214_70	MARC 3214-3215	BV104271			81	CATCACCAGGATCGAGCAG	AGGCTGTGTCCAGGAGGC	CAGCATACCTGAGGGCGGTG	BM6458	11.1	0	4	72.2	72.2	N	Y
1149_430	MARC 1149-3079	BV104252				TTGGAGATCCTGGAGTGGAC	GATTTTAGAGCCAAAGCTGGG	GTGACGGCTGCAGGGTCTT	DIK2353	10.2	0	4	80.7	72.2		Y
23662_397	MARC 23662-23663	BV104487	28449407	C/G	397	TGGGCTGTGATAAGTTCCCT	AATCCACGTTGCAGGTCTTC	AACCTGCAGCCCCTCCAG	BMS2809	7.5	0	4	75.9	75.9	N	Y
4151_1	MARC 4151-4152	BV106241				GCAAGGCTGAAGGAGATCAA	GGGGTGTAAGGGCAGGTC	ATGCATTACACAGAAAAG	BMS2809	16	0	4	75.9	82.6	Y	N
12007_157	MARC 12007-12008	BV105555				CATTAGCCTTGAGGCCTGTC	CATCAAGGTCATCCCCAATG	CCCGTGCCCCCTGCCAGC	LEP-2	16.1	0.01	4	87.8	86.1	Y	N
10379_492	MARC 10379-10380	BV105171	28451972	A/G	492	TGTGGATGAATATGGCATGG	TGTGTCAGGGTGATTCTGGA	TGCTATTTACCCTAAGGT	LEP-2	22.6	0.01	4	87.8	88.5	Y	N
5919_97	MARC 5919-5920	BV104740			118	GGTGAACCCCTATCCTGAGTT	TGGCTAATGTGGTCATCCAG	ACTTCACTGGATGAACTG	LEP-2	19	0	4	87.8	90.9	N	Y
3613_4	MARC 3613-3614	BV104761				TCACAATGGGAACCTGCTG	GTACTCGGACACCTTCAGGC	CCACTGACTCAGATCAGGACCA	MS2079	3.3	0	4	93.5	95.6	N	Y
9671_76	MARC 9671-9672	BV103752	28452486	C/T	76	GGCTGGGGGATCTTCATC	TTGTCATACACTTTCCCTCTTCTG	GTGGAGTCACCTGTAATA	DIK4404	24.7	0	4	109.6	109.6	Y	Y
5923_453	MARC 5923-5924	BV104741			457	ACGGCTGTTCCGTCTCCA	GTCACTGAGAAGCCACTGGG	GTACGGCGGTGTGCAGTG	MGTG4B	19.9	0.01	4	113.4	112.1	Y	Y
8201_499	MARC 8201-8202	BV105880	28450481	A/C	499	TCTAGCAGGGAGAGGTAGCG	CCACTTCCTGGTGGTTCAG	CAGATGCTCAATAGCATA	MGTG4B	12.9	0	4	113.4	112.1		Y
21483_204	MARC 21483-21484	BV105443	28451316	C/T		TTATTTGGCCCATGAGCTG	CGAGGAGGATCATCTTGCAT	CTCCATTAGTTCAAGGTTAAA	MGTG4B	14.8	0	4	113.4	115.3	Y	N
16199_1037	MARC 16199-16200	BV105079				GTCACAATTGCAGGCACG	CAGCATTTTATGGCTGGACA	GCAGACATTTGTATCACT	DIK4607	32.3	0.02	4	17.5		Y	Y
39151_330	MARC 39151-39152	BV445926			330	CCACTGGGCTCCTCCTACTA	TGCTTTAGAAGAGTTCATTTCCA	CAACCTTGAGCAGTTAATC	DIK4257	15.3	0.09	4	27.4		Y	N
23676_306	MARC 23676-23677	BV104616	28451184	A/G	306	CAGAAATTCCAAGGCCAAGA	GCCAGTTTCCTCATCCATGT	CAAGCCATCATCTAGTCC	BL1024	6.9	0.08	4	7.9		Y	N
12113_184	MARC 12113-12114	BV105155	28452147	C/T	184	ATTGAATGAAAATGATCAACTAAGC	AGGGCTCAACATGTGACCTTA	CCCACGATGGGCTCTGTG	DIK4542	11.7	0	4	120.7		Y	Y
39147_116	MARC 39147-39148	BV445914			116	TCGGGACAATGAAAGGAAAG	GGCTAAAATCTTTGGGGAAAA	CTAAGCTGTATGTGTGAGC	DIK4607	16.6	0.1	4	17.5		Y	Y
39191_446	MARC 39191-39192	BV446052				TCCAAAATAAATCCCACTACCC	CTTCCAGTGCTTGTCACCTG	CATTTGATTTTGATGATTTTATA	DIK4607	16.3	0.04	4	17.5		Y	N
16394_318	MARC 16394-16395	BV104610	28448794	C/G	318	CTGCAGACGATGGACATGAT	CCCCGGCAGGCTATAGTAGT	CTGCATCCCATCCCCCGA	BMS610	8.7	0	5	12	10.1	N	Y
21230_155	MARC 21230-21231	BV104904	28449204	G/T	155	GTGTTTCGGATCATTCCAGG	GAGGAAATGCTGTCCACGAT	GAGCTGGCGCTCCCAAC	DIK4074	16.3	0.03	5	7.4	10.1	N	Y
34266_374	MARC 34266-34267	BV445716				CCATGCTGATGATGAGTTGC	TGGCTTTTCTCTCAAGCTAAGAA	ATGCGCAACAAATTAGCACTG	BMS610	5.4	0	5	12	12	N	Y
7751_226	MARC 7751-7752	BV103986	28452393	A/G	226	GAAAGACATTCCGAAAAC	GAAAATCATTGCCAAGAG	AACTACTTGTGTTCA	DIK2718	12.6	0	5	30.1	30.1	Y	N
12473_187	MARC 12473-12474	BV105254	28448530	A/G	187	TGTCAGCAATGCGGATGTA	TCTTCAGGAGCTGCGTGTC	ACAACTTGAGTGAAAATACA	DIK2718	11.7	0	5	30.1	30.1	N	Y
12473_679	MARC 12473-12474	BV105254	28448533	C/G	679	TGTCAGCAATGCGGATGTA	TCTTCAGGAGCTGCGTGTC	TCCTACATTTTCAGAT	DIK2718	9.6	0	5	30.1	30.5	N	Y
17697_79	MARC 17697-17698	BV104017	28449059	C/T	79	CTCTGTGCAAGGTGGCAGT	CTCACAGTGGAAGGTTCGGT	AGGCCCTGTCCTCACCC	DIK2718	17.8	0	5	30.1	33.7	N	Y
9777_118	MARC 9777-9778	BV103715	28450518	A/C	118	CTGACGGGCGCATCTACTAC	TTGCCTGTGTCCGACTTGTA	GCCAGCCACAGTTGGGGG	DIK5002	8.7	0	5	33.7	35.7	N	Y
17803_251	MARC 17803-17804	BV104972			123	GGATTGTGGTGGATGAGGTC	CAGCTCCAAGTCCAGCAGTT	CCCAGAACCCATCACC	BMC1009	18.4	0.02	5	42.8	36.5	N	Y
9645_292	MARC 9645-9646	BV103738	28452462	T/-	293	GGAAAACTCCTCCTCCAGGT	GGTTCAGAAGCAACAATATGC	TGGGCACATCCGGGTGGG	BMC1009	19.3	0	5	42.8	42.8		Y
2019_319	MARC 2019-2018	BV103985				GTGGGTGGGTGACTGGTG	AGGAGGTGGGCAGGGTCT	GTGGCTCCATCCTCCCCT	BMC1009	19	0	5	42.8	42.8	Y	Y
11929_246	MARC 11929-11930	BV105572				TGCTGAAGAGAGGTGTCGAA	AAAGCAGGACCACGTTGTGT	GGACTGGGCACTGTGGGA	BMC1009	10.8	0	5	42.8	42.8	Y
7657_382	MARC 7657-7658	BV104004	28450369	A/G	382	TCTGGAAGTAGCAGGTTGGC	CATTGCTCCCCAACTCTCAG	GGGGTTGGTGCACAGGAA	DIK5002	9.9	0	5	33.7	42.8	N	Y
12163_117	MARC 12163-12164	BV104587	28448456	C/T		GTGAGAACCCACACTGCAAG	AAGCACTAGAAAGGCCAGCA	GGGTCTGACTGGCAGAGC	BMC1009	11.4	0	5	42.8	42.8		Y
34416_243b	MARC 34416-34417	BV446260				TGGAACCAAGAAATTACTGAAGG	AAAGAGCAGAGGCAATTTTCAC	GTGAGCAAGGTAACAACAGAAA	BMS1898	19.3	0	5	45.6	45.6	Y	N
15313_640	MARC 15313-15314	BV105807	28448682	A/G	640	GAGACGCCAGTGGAGCAG	TTCTCCCAGACAGTTTTCCA	GAGTCTGGGAGAGAGTCG	BMC1009	17.3	0.02	5	42.8	46.6	N	Y
7647_129	MARC 7647-7648	BV104001	28450364	A/G	129	ACACTGAGGCCAGAGAGAGC	CGACCAAGGACAACCAGATT	GAACCTTGGGGACAGACA	BMS1898	9.3	0	5	45.6	46.6	N	Y
24370_238	MARC 24370-24371	BV105063	28449534	C/G	238	AAAATTTGCTGAGTGGCACC	TTGAGGAGGTCATGATTGGA	GTGTATGCTAATTTCAGT	DIK4782	16.7	0.02	5	51.6	53	N	Y
7189_241	MARC 7189-7190	BV106032	28450253	A/G	241	CTGTCTTCCTGCCAAACCAT	CGGATTCTTTGAGCACCTACA	ATTGATTCAAGCACCACC	DIK4782	15.1	0.04	5	51.6	54	N	Y
21167_118	MARC 21167-21168	BV105485			448	CCTGTCATTTGCCTCAAGAC	AGTGCTGGGGACAGGTCAT	AGATTTGGATATTGCAGC	BL37	11.1	0	5	52.6	54	Y	N
34076_337	MARC 34076-34077	BV446452			337	TTCCAGAGAAGCGAGTACTGTAAC	AATGGTTAAAACTCATCACTCCAC	AGGAACATGAAGGTGGAG	DIK2410	9.9	0	5	65.9	65.8	N	Y
9801_230	MARC 9801-9802	BV103723			530	GTAGCAGTTCATGTTTGGCG	GCAGCATGTCATTGATGGAG	CCCCTCTCTGCCGGCTCT	AGLA254	11.7	0	5	70.8	70.8	Y	N
17797_86	MARC 17797-17798	BV104071				AGCTGCTTCACTCATCCCAG	CTGAACCTTGACCCTTGGAA	TTCAGAGAGAAGGAGG	DIK2410	15.1	0.03	5	65.9	72.9	N	Y
17063_193	MARC 17063-17064	BV105508	28448924	A/G	193	TGGATGACCTGCTCCTCTTC	AGCTCTGCCACATCTGTCCT	GCAGGAGACTTGTGGAGT	CSSM022	12.5	0.04	5	75.3	72.9	N	Y
11993_240	MARC 11993-11994	BV105104	28448399	C/T	240	TGAAAGAAGGCTATGTGCCC	GGGGGCAGTTCTGGTTTACT	GGCCTGCGATGCAGGAGA	CSSM022	15.9	0.02	5	75.3	72.9	N	Y
9823_318	MARC 9823-9824	BV103836	28450524	G/T	318	GAAGGGGATAGGCTGGTAGG	GCAAGGAGAAACCGACAGAC	GCACTTGGAAAGGACAAG	DIK2410	16.4	0.02	5	65.9	72.9	N	Y
38845_658	MARC 38845-38846	BV445465			658	AGGTTTGACCTAGATAATTTCAAAAG	TTTCAGGTATACAACATAGTGAGTCAG	ACAACATAGTGAGTCAGTTA	CSSM022	11.4	0	5	75.3	75.9	Y	Y
34200_297	MARC 34200-34201	BV446332			297	TCTTCTTCCCTCGTTTCTGTG	GGAACTTGGCCTAGGAGGAC	TGCAAAAGGAGGATTAGAGAA	AGLA254	14.2	0	5	70.8	75.9	Y	Y
38917_291	MARC 38917-38918	BV445955				CAGCTGAGTGGTAAAGAAAATGG	CCCCTAAAGTGCCCTAAAGC	CAGTTAGTTTCTCTAACATAACT	AGLA254	3	0	5	70.8	76.3	N	Y
16191_314	MARC 16191-16192	BV105812	28448781	A/G	314	TCGGAAGAGGCTTTAATGGA	TGAACCTCAAAGTGGTTTAGGA	TCATAAAACCATGTTGTT	CSSM022	17	0.02	5	75.3	76.3	N	Y
36436_660	MARC 36436-36437	BV446110			660	GGATGTCTATCCTCTCATTCTTCA	GCTGTCTTTCTAACTACACTTTCTGC	CTGACATCCCATCTGTTCTTA	CSSM022	9.1	0.04	5	75.3	77.8	Y	N
38797_443	MARC 38797-38798	BV446001			443	ACCGCAGGAACAGATGAAC	TGAAAAATTGGAGAAATTTATGG	GGGCACGGGTATTACTGA	CSSM022	13.4	0.06	5	75.3	78.4	Y	N
39002_273	MARC 39002-39003	BV445906			273	TTAAAATGGAATGACACAAAGAAG	TGGAGTAAACAGCTTATACAGTGG	AGGCCAACAAGGGAAAGT	CSSM022	8.1	0.08	5	75.3	80	Y	N
36295_269	MARC 36295-36296	BV445586			269	CACCCTCCGAAAATGTCATC	CTCTGGGCTTCTTTCCTTTG	CTAGTCCTTAACCACACTGCA				5		81.3	Y	N
17019_98	MARC 17019-17020	BV105472	28448905	C/T	98	TTCATTTGAAACAGGTCTGGG	ATGTGAAGACCTATCAGTGCCA	GCAAGAGGGTGCAGGGGC				5		82.9	N	Y
17057_56	MARC 17057-17058	BV105418	28451258	C/T	56	AAAAGAAAAGCATCCAGCTCA	CATCAATGGGCTCTGTCTCA	TCTCTTTTCATTCTCTTC	DIK2943	20.8	0	5	87.9	85.7	Y	N
7183_435	MARC 7183-7184	BV106017	28451012	C/T	435	GGCACTTTCACAAACAAGGG	TACAAGAAAACGCTCCTGGG	GTAGGCCCACCTTATTCA	ILSTS034	7.8	0	5	108.5	108.5	Y	N
16075_96	MARC 16075-16076	BV105396			115	AAGCTGCTCGCTCAATTTTC	GAGGACTTAGAGGAACCCCG	ATCCAACCCTTTTGTACA	ILSTS034	15.2	0.02	5	108.5	109.2	Y	N
16775_349	MARC 16775-16776	BV103827	28448870	C/T	349	CCCCAGATCCTCACTCACAT	CCACCCGACTGATTCTCATT	CCTGACCAGGTACTAACC	DIK2400	5.7	0	5	113.8	112.7	N	Y
10325_264	MARC 10325-10326	BV105262	28452229	C/T	264	CCAGGCTCATTTCTTACCCTT	GACAACCTCGTGCTCAACCT	GAAAGATGATATTCAGTC	DIK2400	22.3	0	5	113.8	113.8	Y	N
2928_405	MARC 2928-2929	BV104854			431	GGAGTATTCCAGGTGCATCAA	GCAGACCTGATGTTGGGGTA	AGCAGGGCACCCGTCTCC	DIK4070	7.8	0	5	120.3	113.8	N	Y
7617_869	MARC 7617-7618	BV104343	28450791	A/T	869	AGGACCAGATGAAGGACGG	CTATGACTCCCTCACAGGGG	GTCACTGGAGAACACGCT	DIK2400	21.4	0	5	113.8	113.8	Y	N
10541_330	MARC 10541-10542	BV106087	28448283	C/T	330	GTGGCCGGTGAAAGTCTG	CGTCAGGGAACTTCGTGG	GGCCTCGCTGGGTGACAG	DIK2400	19.6	0	5	113.8	113.8	N	Y
2105_125	MARC 2105-2106	BV103976	28452312	A/G	125	GAAACAGCAGCAGTGGTCAG	GGGAGTCTTAGGTCCCTTGG	TTCCAAAGGGCTGGTCAC	DIK2400	14.2	0	5	113.8	113.8	Y	N
2085_187	MARC 2085-2086	BV103975			223	CCAGGGTGAAGTCCATCAAG	GGAAGGTCCGGGAGTAGAGT	GGAACACTGGTCCTGCAC	DIK2400	7.2	0	5	113.8	113.8	N	Y
23682_81	MARC 23682-23683	BV104617	28449414	C/T	81	TCCACTTTCCATTGCTTTGA	CTTCTGGGAGCCTGAGAGAG	AAGAGAGATACAGGGAAT	DIK2400	8.7	0	5	113.8	113.8	N	Y
21514_99	MARC 21514-21515	BV105559		A/G	205	GGCTGTGGGAGAAGAAATCC	ATTCATTTCGGTGCTCATGC	TGTCCCCACTGCCACTC	DIK4609	10.8	0	5	125.5	122.5	Y	N
31809_91						CTGACACCCAACACGAACAC	GGGAGAGGTTAAGGGCTCTG	GCACTGTTCCAAAGCACA	DIK4609	10.5	0	5	125.5	122.5	Y	N
5821_188	MARC 5821-5822	BV104733			190	CGTGTGTAACAGCAAGGACG	GGTTAGGTCCGTCTGGTTGA	GCCCAACCCTCCAACCTC	DIK4070	10.6	0.02	5	120.3	123.6	N	Y
17801_224	MARC 17801-17802	BV104971				TCCTGACCTCCCTGTCTGTC	GTGGACATCGTTCAGCTGTG	GCCTCAGTTTTCCCATACAA	DIK4609	16.6	0	5	125.5	125.5		Y
5581_155	MARC 5581-5582	BV105359	28450002	A/G	155	TCCAAACCCAAAGACTGAAG	GGTCATCTCTCGCTCTGAGG	AAATACCTTTCTCTGTAC	DIK4609	8.4	0	5	125.5	125.7	N	Y
10573_91	MARC 10573-10574	BV105907	28448291	A/G	91	TGGAAAGAAATAAAGTGATGGC	GCATTCTCAGGAATTCTAGGGT	GCCGTTTCTTTCCTGTTA	DIK4609	19.9	0	5	125.5	126.4	N	Y
12009_294	MARC 12009-12010	BV105116	28448404	A/G	294	ACCTCTTGACTGATGGCGAG	GGAACTTTGACGACAGGGTC	GATAACCCTAAACTGCAC	DIK4609	7.8	0	5	125.5	126.4	N	Y
11489_172	MARC 11489-11490	BV104706	28448310	C/T	172	CTCCTTCACCCGTCAAAAGA	TCAGTGTCTGGAACGGCAC	TTTCCTTGGGGGCAGGAT	DIK4609	9.6	0	5	125.5	126.4	N	Y
5041_275	MARC 5041-5042	BV106336			273	GTCCTGTCCCTGACACCG	CATCTCCAATCACCACCCAC	CTTGGGGTGCAGGTGAGG	DIK4609	13.9	0	5	125.5	126.4
9939_200	MARC 9939-9940	BV103860	28452279	C/T	200	ACTGGTTCTGTTACCACGCC	TGCCTTGGTCTTCTCCAAGT	GTACCTGCTCTAGGACCA	DIK4609	8.3	0.03	5	125.5	126.4	Y	N
6539_160	MARC 6539-6540	BV106132			158	AAGCTGCCTGGCCTGAAC	CCTTGAGCATCGAATCGG	GAGCCTCTCTCTGAATCA	BMS597	18.8	0.01	5	131.1	126.4	N	Y
6541_489	MARC 6541-6542	BV106133			451	GTACAACGATCCTCGCATCA	GTCAGTCAGGTGTCGGGGT	GCTGTGCCAGTGCTCCTG	DIK4609	16.6	0	5	125.5	126.4		Y
5597_175	MARC 5597-5598	BV105351			167	GATTCACCCTGTGGACAAGC	CTGGGTCTCGTTGAAGGTGT	ACCTGTACCTCCTTCCGT	DIK4070	18.7	0.02	5	120.3	126.4	Y	Y
36509_604	MARC 36509-36510	BV445422			604	GGGATGGAACACCACATAGC	AGAACCGGAGAACCCACAG	ACCCTCACTCACTGGCA	DIK4609	9.7	0.04	5	125.5	127.5	Y	Y
3593_2	MARC 3593-3594	BV104745			321	CAGTGGACCTGATTTCGGAG	CAAGTCCATCGAAATGCACA	CATTTTTGTATTTCTGTTAG	BMS597	8.6	0.03	5	131.1	133.7	N	Y
5415_151	MARC 5415-5416	BV104316	28449963	C/T	151	CCTCTCCACTAGCCAGATCG	CCGCGATCATGTAGGAAACT	GCGTATCATTGGGGAGTG	MNB-71	9.1	0.03	5	139.3	142	N	Y
26134_148	MARC 26134-26135	BV105392	28451927	A/G	148	ACAGTCAGCCCAGTCAGAGC	CCGTGAGGGCAATGACTTAT	TTGTCCTAGGACCTACAAA	AGLA254	11.3	0.04	5	70.8		Y	N
36477_365	MARC 36477-36478	BV445479				AGGCCTCAGGGAAACACAG	GTGAGGAAGGATGCGTGTG	CCTGTACCTCCTTCCGT	DIK4070	13.4	0.1	5	120.3		Y	Y
7611_96	MARC 7611-7612	BV104372	28450355	C/T	96	CGCTGCAGGCATAGTAATCA	CTTCTGATCCTCGCCATCTC	GGCAGGGGACACACCCTG	DIK4070	9.6	0.04	5	120.3		N	Y
36432_759	MARC 36432-36433	BV445912				GGCTGATTTCCTCATATTTGGT	TCCTTTGAAGTTTACCCATCC	AGTAAAGGGAAAATGGCAC	AGLA254	16.4	0.06	5	70.8		Y	Y
38847_941	MARC 38847-38848	BV445466			941	TGTTTGCACTTACACAGTATCAAGAC	AAAATCCTTAACAGGTTGTTTGG	GGATACATTCCCCTGAT	CSSM022	14.1	0.06	5	75.3		Y	Y
34400_264	MARC 34400-34401	BV446465			264	TTGGGTTTCCCCATATACCC	CTCCTGGGAGAGGCTGACTT	CACAAATGTCACCTATCAG	DIK2400	10.5	0.04	5	113.8		Y	Y
12453_545	MARC 12453-12454	BV105256	28451976	A/C		GATCCTGGGACCCCTATC	AACATGCAAATAATCAAAAAGAA	AGCATTGAGATAATTTGCT	DIK2718	13.2	0.02	5	30.1		Y	N
38941_329	MARC 38941-38942	BV445427				ATGCATTCTTGGGCAAGTG	AATTCTCGGCTGCTGTTCTC	TGGGCTCTCCCTGAGTATAA	DIK4074	19.5	0.05	5	7.4		Y	Y
36368_354	MARC 36368-36369	BV445562			354	TGGCCATGTCTGTTTTTCAC	TGTTAAGTCCCCAGGACCTC	GATTATAGATAGGAAGTTAGAAA	DIK4782	11	0.11	5	51.6		Y	N
33727_254	MARC 33727-33728	BV446320				AAACACAAACTAACCAAAGGGAAC	TTAGTTGGCTTGCCTCTGTG	GTGTACTTTCATGGACCACAAG	DIK4782	16.2	0.03	5	51.6		Y	Y
38740_247	MARC 38740-38741	BV446241			247	AGAAGAGGCCTTGAGCTTTG	CTGGACTTGTGATCATTTTGC	CCTAATTCACATCTATACCAA	DIK4782	10	0.08	5	51.6		Y	N
34336_438	MARC 34336-34337	BV446361			438	TAGTTCCCCAGTCAGGGATG	GTGGGGCTCCAGTTTACAAG	AAATGGCCCAGAAAGCAG	DIK2718	14.1	0.03	5	30.1		Y	N
34336_438b	MARC 34336-34337	BV446361			438	TAGTTCCCCAGTCAGGGATG	GTGGGGCTCCAGTTTACAAG	AAATGGCCCAGAAAGCAG	DIK2718	14.1	0.04	5	30.1		Y	N
36226_379	MARC 36226-36227	BV446160				TCTGCTTGCTGGCTTAACAC	ACACTCAGGAGCCTCACCTC	TTTGTGACCCCATGGACT	BMS1248	13.5	0.1	5	95.9		Y	Y
13373_2871	MARC 13373-13374	BV104926			553	GGACCCACGTTTTCAGTAAAT	TAGAATTCCGCGTAGTTATCCA	AACAAGTGTACCAGCACC	DIK5002	7.8	0	5	33.7			Y
38777_560	MARC 38777-38778	BV446114			560	GAGTTCTATGCTTCACTCTGCTG	GGAGTAATTTGCATCCACAAA	TTCGTCATGAATGGGAGAT	BMS1095	16.8	0.04	5	0		Y	N
7751_203	MARC 7751-7752	BV103986	28450373	A/C	203	GAAAGACATTCCGAAAAC	GAAAATCATTGCCAAGAG	ACCCTCTTCTATTTGGAAAA	DIK2718	15.5	0.07	5	30.1		N	Y
36341_217	MARC 36341-36342	BV445658				TCAAGGCACCTTTCTTTGCT	TTTCATTAAAACAACTCTGCTTTTC	GCATGGTATCTATTAACTGTT	DIK2828	15.5	0.04	5	20.1		Y	Y
33719_351	MARC 33719-33720	BV446446				TTGGCTTAAAAACAAAAACACTTATAG	CAGAGCTGCCATTCAAGAAC	AAAATCAGTAAATAGTGCCAG	DIK4782	15.4	0.06	5	51.6		Y	N
34250_548	MARC 34250-34251	BV446499				CCAAGGAGCACTGTAACCAC	CATGTAGAACAGCAGGATAGCAG	CCTCTTATCTGGCACAGGTTTTTT	DIK4074	10.7	0.1	5	7.4		Y	N
38869_816					504	CCATAATCTCCTACCCATCCAG	GTCCACATCCTCACCAAAGAC	GTATCTCCTCTAAAGAAGCT	AGLA254	14.8	0.07	5	70.8		Y	Y
17737_649	MARC 17737-17738	BV104913	28451435	C/T		GCCGGATTGTCACTATAGCA	GCTCCCTAGGTTTCTGTCCC	TCACTCACTGAGGGCTC	DIK4408	7.9	0.02	6	9	18.1		Y
17831_200	MARC 17831-17832	BV104899			263	TGAACACAATTCCAGTTCGC	TCTGGGACTTCTTGGATTGG	TCTGAACATCAGCTCCCG	BM1329	21.7	0.01	6	36	34.8	Y	N
37797_572	MARC 37797-37798	BV446055				GCGTCTTCTGTAAGCCCAGT	AAAATGCCTTTGCTTGTTGG	CAGGGTCCATGGTAAATAA	DIK4382	3	0	6	50.7	43	N	N
37783_400	MARC 37783-37784	BV445960			613	GAAGGTGAACTGGGCTGAAG	GACAACAAGAAGGGCCACAT	CCCCTACTTGCCATCTGAA	BMS1242	25.5	0.01	6	54.3	53.8	Y	N
37779_40	MARC 37779-37780	BV446056				TTCCATCATGCTTTAGAAAAAGG	ACGTGGGATGAGTGTGTGTG	TCTCTACACATAGAACTGG	DIK082	16.7	0.02	6	58.7	64.6	N	N
9959_87	MARC 9959-9960	BV106287	28450548	C/T	87	AAACCAACATGATTATTTGCTACTC	TCCAAAGTTTAGTCTTCAGGATATG	TAAATGACAAATGAACCA	DIK2248	17.5	0	6	75.7	74.6	N	Y
37733_466	MARC 37733-37734	BV446007				ACCGGTAATGGGAGCACATA	TTTTGTTGTTGTTCTGGGACTG	ACAGGCAATTTATAAGACTG	DIK2248	24.9	0.01	6	75.7	77.7	N	Y
13889_586	MARC 13889-13890	BV104594	28448575	C/T	586	CTGCAGCTCCTTACAGGAAA	CCAAATACTGCACGTGGAAC	TTTTCTATTGTATTTAGC	DIK2248	7.5	0	6	75.7	83.2	N	Y
12273_165	MARC 12273-12274	BV105733	28448484	A/G	165	ACAAGATGGCCGGAGAACTA	GAAGCTTTAGGCGCACAGAT	AAATTGGATTGTGTCCCA	MNB-180	5.1	0	6	88.6	88.3	N	Y
31465_446	MARC 31465-31466	BV445837				AAGCTGGGGAGATGAGTGTG	AGCCATCAATAGGGGATTGG	AGTCCATGTGATTCAGGAG	MNB-180	3.9	0	6	88.6	88.3	N	Y
31435_117	MARC 31435-31436	BV445688				CCCTCCCCCTTTAAAGTTTC	TTGACTGGAGGGAGTTCTGG	CACTCTCTTTCAACAGCTTC	DIK4827	3.6	0	6	108.7	103	N	Y
23650_457	MARC 23650-23651	BV104564	28449403	A/G	457	TACTTCCATTCGGGGACTTG	CGCTGACTTCACGATTCTCA	GCCCATCGGAAATTATAG	BMS5009	10.5	0	6	105.6	110.6	N	Y
31433_238	MARC 31433-31434	BV445687				TTGAAGGAGGCACTGTGAAA	TGAGGGAGAGGGTTGAGAGA	TGAATAAGAGGAGAAGGGT	DIK4092	7.7	0.03	6	115.3	112.9	Y	N
12073_329	MARC 12073-12074	BV105694	28448424	C/G	329	TTCAGGCACTGATTGATGCT	GATCCAAAGGCTGAGAACCA	AAAGCAGCGAGACCTAAG	DIK2861	15.9	0.02	6	129.5	127.9	N	Y
11947_247	MARC 11947-11948	BV105298	28448383	C/T	247	AAGGAAAAACTCCACGAGCA	CTAGTTCCCAGTTTGCAGGG	GGGAAGGCAGGACAGGAG	DIK2861	10.8	0	6	129.5	129.4	N	Y
31455_443	MARC 31455-31456	BV445737			443	GGAGAAAAACAGGCACTTGAA	CATCTCCAAACATTGCTCTCA	AATTGATCACTGTCAAAAACT	BMS2508	18.4	0.12	6	44.5		Y	Y
31511_278	MARC 31511-31512	BV445592			278	GATCTCCAGAAAGCTCAAGGA	CACCCCCAACCTAATAAGCA	TCTGAACTGCCACTTCAGG	BM1329	27	0.03	6	36		Y	Y
33227_194	MARC 33227-33228	BV446540				CCTCTCGAGAAGGACCAATC	AACAGGCACATTGCACAAAC	CTTTATGAAAGGGTAGAAAAG	BM1329	15.5	0.07	6	36		Y	Y
31410_244	MARC 31410-31411	BV445505				GCAATGTTCTTCTGGCATCA	GCAAGGGATTCACCTCAAGA	CTCTGCAGAGAGAAGGAA	MNB-191	12.9	0.05	6	95.1		Y	N
32625_392	MARC 32625-32626	BV446177			583	CCACACTAAAACAAAACCATCA	AGCGATGGTGAATCACAAGA	TCATCCATCACTTGAGACTTC	DIK1058	17.7	0.09	6	38.7		N	Y
37777_194	MARC 37777-37778	BV445930			194	CAGCAAAAGCAGTGACAGGA	TGAAATTTTGCCTGCATTGA	TCTTATTTGTATGCATACAAC	DIK082	13.4	0.06	6	58.7		Y	Y
31388_195	MARC 31388-31389	BV445848			195	CATGGTTAATTTGCCCAGGT	GGCACTCCCAAGAGGTAAGG	CTGCTAATCCAGACTCTGC	DIK5285	7.4	0.1	6	15.4		Y	Y
37753_169	MARC 37753-37754	BV446039				TTCTGGAAGCTGCTTTAGCC	TCAAGGTTTTATACATTGCACTCTG	CAACTCTCATCTGCCCC	DIK1058	32.1	0.01	6	38.7		Y	Y
31465_380	MARC 31465-31466	BV445837				AAGCTGGGGAGATGAGTGTG	AGCCATCAATAGGGGATTGG	GTGACTTCCCAAGGGAC	MNB-180	19.7	0.11	6	88.6		Y	Y
12029_172	MARC 12029-12030	BV105130	28451953	C/T	172	GCATCTGCAGTGACCCCTAC	TGTTCACAAAAGCCTGGACA	TTCAGGGCCACCCTGGCA	MNS-91	18.3	0.03	7	0	2.1	Y	N
24360_382	MARC 24360-24361	BV104995	28449524	A/C	382	AAGACCTGGGTCACCTCGT	GCATCCACCAGCTGCAAG	ATCCCAGAGTGTGGAGG	RM012	8.3	0.03	7	9.1	10.7	N	Y
13943_472	MARC 13943-13944	BV104551	28448602	C/T	472	CTACCCCACTCATCACCCAG	GTGGAAGGAGGAGACAAGGC	ACCTTTGGCCTCAGTCTT	BL5-1	10.5	0	7	16.9	17.5	N	Y
7991_359	MARC 7991-7992	BV105990	28450815	C/T	359	CCTCATCAGCCTCCTCACTC	TCTGACTCCCTGTCACCAGA	TCTGAGGGTTTGTCAGCT	DIK4204	8.6	0.03	7	26.4	24	Y	N
5513_466	MARC 5513-5514	BV104847	28449984	A/G	466	GCAGTGTTTCTATCAGTCCGC	CAGACTGAAATCCACGTCCA	TGGGGTATGGCCAAGTCG	DIK4204	8	0.03	7	26.4	24	N	Y
7985_85	MARC 7985-7986	BV104111	28450813	C/T	85	AAGTTCCTGGTGATCTTGGG	GTCCTTGGCGTGCTCCAC	CTCCTGATGAGAGGTGAG	IDVGA-90	13.5	0.02	7	15.4	24	Y	Y
7987_184	MARC 7987-7988	BV104112	28450814	C/T	184	GTTGAGGATGAGGTGGTCGT	CCACTCAAAACAAGACTGGGA	GGGAGGGCACCCCAGCGC	DIK4204	8.3	0.03	7	26.4	24	Y	Y
10125_477	MARC 10125-10126	BV105272	28448167	C/T	477	AGGAGTGGACGGCTACACAC	ACTGAGTCCCGACATTCCAG	CGTTTATACAGTTTTTAT	DIK4204	16.7	0.02	7	26.4	24	N	Y
21853_44	MARC 21853-21854	BV104433	28449327	A/G	44	ACTGTTCATCCCTACCACCG	AAGCCAGTCTTGCACTCGTT	GCCCAGGGATGTCCAGCC	BOBT24	9	0	7	35.2	27.5	N	Y
12285_329	MARC 12285-12286	BV105594	28452070	A/G		CCAGGGCTATGAGCTGTTCT	GGATGTGGTCTCCTCAAAGG	CCAGAATATCTTCAAACC	DIK2207	22.9	0	7	28.6	28.6	Y	N
7979_216	MARC 7979-7980	BV104107	28450811	C/T	216	GAGGCTCAGATTCACCTCCA	GTTCCTCTGGACGCATTCAC	GATGCCTGGCCTGCTGCG	DIK2207	18.4	0.01	7	28.6	29.1	Y	Y
5791_306	MARC 5791-5792	BV105243			325	CATCTGCATAGACCCGTCCT	CCTCCGTGTGCTTGTTCAG	AGTTGGGGCATGTGGGAT	BOBT24	17.2	0	7	35.2	32.9	N	Y
4575_230	MARC 4575-4576	BV103869			251	CGCATCACTGCCATCAAC	AGTGGACGATGCTGAGGGT	GCTCCATCACCTCTCATC	DIK4204	11.1	0.02	7	26.4	32.9	Y	Y
7977_434	MARC 7977-7978	BV104106	28450810	A/G	434	CAGGATGGGCAGATTCTCCT	CATGCCCCTCATCAGCTC	CCACTCTGGCCTATTTCC	DIK2207	18	0.03	7	28.6	32.9	Y	N
7981_323	MARC 7981-7982	BV104108	28450417	G/T	323	GGGCTCAGCAGATAAATAGCC	CTTGTCGTCCTGCTGCAA	ACATTCTCGGGGTCACAC	BOBT24	7.5	0	7	35.2	32.9	N	Y
7975_121	MARC 7975-7976	BV104105	28450415	C/T	121	AGGACCTTGAACGGGATCTT	AACGACGTGTCCCCATACTC	GGAAGTGGGTTATCGACG	BOBT24	9.9	0	7	35.2	32.9	N	Y
5509_247	MARC 5509-5510	BV104834	28450876	A/G	247	TCCGATCTTCTGACAAGCCT	CATGCCCTCGTACCAGTTCT	CAGAGTCTTTCTCCCCTC	BM6105	5.8	0.07	7	39.9	36.5	Y	N
4097_150	MARC 4097-4098	BV106158				TCCTGGATTGGGAGGATTC	TCAACATAACCGTGGATTCG	GACAGGGTGCTGATCACT	BM6105	6.1	0.06	7	39.9	36.5	Y	N
13839_124	MARC 13839-13840	BV104446	28450653	C/G	124	CTTGGAGGCCTGTCGTGTAG	GCCATTGCCCAATAGGACT	CTCCTTTGCCTAGTATTC	DIK4204	9	0	7	26.4	36.5	Y	Y
11547_170	MARC 11547-11548	BV105194	28450848	A/G	170	GCCCAGAAGAGAGGAATTGA	GGGCGGTAACAAGTATGGAA	GGTGGGAGTCCTAAACCA	BM6105	12.8	0.03	7	39.9	37.2	Y	N
5787_596	MARC 5787-5788	BV105229			615	TCCACACGTTCAACAAGGAC	ACTTCTCCTCCTCTGGGTGC	ACCATAGCTTTGACTAGA	BOBT24	6.8	0.03	7	35.2	39	N	Y
6931_352	MARC 6931-6932	BV103731	28450190	A/G	352	CCACCAAGTTCTCTCTCTTTGC	ATCTGCTCCACTTGCTCGAC	GGCCTAGAGCCCCATAGG	DIK4606	9.3	0	7	58.4	52	N	Y
9769_179	MARC 9769-9770	BV103772	28450517	C/T	179	TAAGAGGAGCTACCCCACGA	CTCAGCCATGGAGAACCTTG	GTCCGGCTTTAGCGAGGG	DIK2689	8	0.03	7	63	60.6	N	Y
8179_96	MARC 8179-8180	BV105870	28450777	C/T	96	TCCGAATCTGTTTTGGGGTA	TCGCTACATGGTGGAGAACC	AAGTTCAAATCCCTAGCC	DIK4563	8.3	0.03	7	67.1	61.2	Y	N
24355_616	MARC 24355-24356	BV105071	28449522	C/T		GGAAGACAGCTCACCACTCC	GGCTGACCATCTTCTTCTGC	CAGGCAGAAGGCAGAGA	DIK4606	9.9	0	7	58.4	62.2		Y
17907_76	MARC 17907-17908	BV104966			42	CAAAGCTGAACCTTGGGGTA	CAGCCAAGTCCAACAGCAG	TGCAGGTAATAGGGTAA	DIK4563	19.9	0	7	67.1	66.3		Y
7967_318	MARC 7967-7968	BV104104	28450414	G/T	318	ACCACACAGCCGTTCTTGTC	AGAGATCAAAGAGTTCGCCG	CCACAGATGTACTGCTTT	DIK4563	9.9	0	7	67.1	66.3	N	Y
4701_372	MARC 4701-4702	BV105911			378	TGGATGCTGTGAGCCAGG	CTGCACACTGGAAGCTCTGA	TCACCACCCGTGGGGACC	DIK4563	14.2	0	7	67.1	67.1		Y
26168_313	MARC 26168-26169	BV105567	28449577	A/G	313	CGTATGCAGGAGCTGGTTTC	CAGGACAGAGTTGCCTGCC	GCCTGACCACCTATATGTGCC	DIK4563	19	0	7	67.1	70.5	N	Y
4197_55	MARC 4197-4198	BV106292				CAGGAGGAGAACATCACGC	CAAGATGTACTTGGGTGCCA	CTGCCAAGCAGGTAAGCC	DIK4563	9.9	0	7	67.1	70.5		Y
6511_106	MARC 6511-6512	BV106121				AGGGACAGACAGGGGAGAGT	CCTCGTACTTCTGAGCAGCC	TAAGGGAACTGGAGCAAA	DIK4563	12.6	0	7	67.1	70.5		Y
4365_444	MARC 4365-4366	BV106179			475	GAGCTGAATGCCGACGAC	AGTTAATGCTCTCGGAGGGG	GTTGGAGTGCCCGGCGGT	DIK4563	8.4	0	7	67.1	71.4	N	Y
7965_245	MARC 7965-7966	BV104103	28450413	C/T	245	GCTCATGGTAGAAGCGGAAG	CAAGGAGCTGGTGGAATTGT	GCTCTGTCTTGTCACCAT	DIK4563	9.9	0	7	67.1	71.4	N	Y
lne663_204					974	GGTAAGGCTGGGAAGGACTC	CCACCAGCAATTGTAGCCTT	TTGAATTGGCAGGAAATGC	INRA112	19.7	0.02	7	77.1	73.9	Y	N
11935_333	MARC 11935-11936	BV105286	28448382	A/G	333	GGATGTGGAGACCCTAACCA	TCATCATAGACTCGGGGCTC	CCTTGAGCCTCTGGGCAG	INRA112	17.2	0	7	77.1	77.1	N	Y
23680_542	MARC 23680-23681	BV103832				GAGAGGGACGAGGACAACAA	AGCAGTTCCACAGGATGGTC	TAGAATTGTTTATGTCTC	INRA112	9.1	0.02	7	77.1	79	Y
16779_344	MARC 16779-16780	BV103828	28451179	C/G/T	344	ACAGTGGTGAAATGCTGGC	TTTGGAATCAACAAGAGTTTGC	AGTTCCTTTCCACTTGTG	INRA112	18.7	0.01	7	77.1	79.7	Y	Y
12115_740	MARC 12115-12116	BV105156	28452148	C/T	740	GCTGGTGAAGGATGGATACC	ATCTGCTGGAAGGTGGGTCT	CCCTGGTCTTGTGCTAAG	INRA112	10.5	0.02	7	77.1	79.7	Y	N
9635_197	MARC 9635-9636	BV105954	28450738	C/T	197	CCCCTCCGATGCAGTACA	CACGGCCTTTCATTCATTTC	CAAGCAATTCTGAATCAT	BB719	8.4	0	7	87.7	80.4	Y	N
21183_454	MARC 21183-21184	BV104432	28449199	C/G	454	CCACGTGACTCTCCAAAGGT	GCAGCTCAAAGATTCAAGCC	CAAGGGACAGAAGCAGAG	INRA112	17.3	0.02	7	77.1	83.9	N	Y
9843_388	MARC 9843-9844	BV103850			308	TGATTAGCATTTTCCATCCCA	CTGTCCGGCCTCAAACTAAT	CAGATTGAGTGAAGGATT	BB719	19.3	0	7	87.7	87.7	N	Y
21827_117	MARC 21827-21828	BV104570	28451145	C/T	117	TGATCTTATCATCCGCCCTT	CCGATGACCTGAATTTTCTCT	CAAGCAATTCTGAATCAT	BB719	9.6	0	7	87.7	87.7	Y	N
26210_44	MARC 26210-26211	BV105514	28451394	G/T		TCAAAGATTGAAGCACGCTC	GTTCACATCCCACATTAGGAA	CTCGGATTACATGAATGCA	BB719	9.6	0	7	87.7	87.7		Y
2113_90	MARC 2113-2114	BV105363			130	GCTGAGGAGCAGACGAAATG	TCTATTCCTCCTTTGCCTGAG	GTGAAGAAATCCCAGGGC	BB719	10.9	0.02	7	87.7	91.5	N	Y
15733_99	MARC 15733-15734	BV104494	28448723	G/T	99	ACCTCATTAAACCACCAGATAATAA	ATCCGCACCATTTGAGAAAA	GTTTATTTCAGCTTTAAG	DIK2102	3.6	0	7	134.9	125.8	N	Y
7835_390	MARC 7835-7836	BV104013	28450797	A/C	390	GTCCCATCATCAGCACTGG	CAGAACCCCCAACTCAGTCT	TTTGAGATAAGAGCCTCC	BL5-1	15.1	0.04	7	16.9		Y	Y
7471_53	MARC 7471-7472	BV103789			53	TGGGGAAGGGAAATGTCAT	CTGCTTAGCTCTGCGGTTCT	AAGAGGGGGAAGAAGAGCC	DIK2689	21.8	0.03	7	63		Y	N
24085_322	MARC 24085-24086	BV104984				ACAGCATCTGCGTACCCACT	ATGCTTGAAGAGCGAGCG	CGATTTTGACAGCTACTA	DIK2207	4.8	0.1	7	28.6		Y
4441_185	MARC 4441-4442	BV106161			193	ATCCAGGAGTGCTATGACCG	GTCGAAGGGGTATTCGATGA	GACAAGGTGTTGGGTGAC	DIK2207	17.6	0.07	7	28.6		Y	N
23640_386	MARC 23640-23641	BV104908				GTGACTTCCCCGACTTCAAC	ATCTCCTGCCTCTGCCTGT	TCATGTCCTTCTCCAGGG	INRA112	10	0.05	7	77.1
14463_82	MARC 14463-14464	BV103797	28448632	G/T	82	CACGTTCTGCGAGGATTTC	CACCTGCGTCTGGTAGGC	TTTCCAGCTGTTGGCTCT	BOBT24	4.5	0	7	35.2		N	Y
23638_464	MARC 23638-23639	BV104548	28451150	A/G	464	GGACACCATCATCGACATCA	ATCATGAGCCCCAGAATGAG	AGCCCGCCTCCTCCTTCC	INRA112	12.7	0.09	7	77.1		Y	Y
7471_148	MARC 7471-7472	BV103789	28450311	C/T	148	TGGGGAAGGGAAATGTCAT	CTGCTTAGCTCTGCGGTTCT	AAAATTCCCCCACATCCC	DIK4606	8.6	0.03	7	58.4		N	Y
8181_473	MARC 8181-8182	BV105871	28450716	A/G	473	CAGGTGTGTTCCTGTCCAGA	ATTTGAACAGCCAGAATCCG	TTTGTCCCTGTAGTGTCC	MNS-91	24.7	0.02	7	0		Y	N
10453_88	MARC 10453-10454	BV106020	28450746	A/G	88	CATGTCAGTTGAGGTGGACG	GCCTCTGTCTCCTCAGCG	AGCGGGGGGAGACGCCAC	DIK2207	13	0.03	7	28.6		Y	Y
10237_129	MARC 10237-10238	BV105651	28452121	C/T	129	GGACACCAAGACAGTAGGGC	TGGGGGTGGGGTAGTTATTC	TGTACCATTGTTTTCACA	DIK4961	15.7	0	8	19.1	19.1	Y	N
23487_111	MARC 23487-23488	BV105798	28449355	A/T	111	CCACTTTGAAGAAAGCCTCC	AGGAGTGGCAGTAGCCTGAA	GAGCAGCCACATCCCTTT	BMS678	7.4	0.03	8	41.8	37.5	N	Y
11509_439	MARC 11509-11510	BV105157	28448317	C/T	439	AGCAGGAATGAATGGGTTTG	GACTATCCTGCGATCTTGGC	CATGTCACAGATTAGCCC	INRA180	15.1	0.03	8	45.7	47.3	N	Y
21596_275	MARC 21596-21597	BV105364	28449258	C/G		CACCTGTCTCTTGCGAATTG	CCCCGTGAAGTTGATTGTCT	ACATGACTGAAGCGACTTA	DIK4419	14.3	0.05	8	64	58.1		Y
34178_809	MARC 34178-34179	BV446432			809	GGGCTAAGGGAAGTTTTGCT	GAAGCAAGAAGTTGGGCATC	CCCTTGTATCTGTCTGGGT	DIK4419	41.6	0.01	8	64	67	Y	Y
7851_370	MARC 7851-7852	BV104075	28450379	C/T	370	TCCTGTTCTTCAAAGGCTGC	CACTGGATGATGGACAGTGG	GCTGGTTTCAACTGTCAC	URB037	17.5	0.01	8	70.4	68.5	N	Y
20748_281	MARC 20748-20749	BV105066	28449153	C/T	281	ATGAGTACCGGAAGCAGCAT	CATGCCAAGTTCTCTCCACA	ATGCAGGTGTGATGTTCC	DIK4419	9.3	0	8	64	68.5	N	Y
4299_358	MARC 4299-4300	BV106275				GAAACACCGTGGTCCTGTTT	GGACTCCATCAATTTGCAGC	CAGCCTGGCATTTCTACC	URB037	7.4	0.03	8	70.4	69.9		Y
24346_91	MARC 24346-24347	BV105054	28449510	A/G	91	GCGAGCAGGTCCAGGTAA	TTACTCCCACAACCTGACCC	AAAAGCTCTTAGCTAAGG	URB037	8	0.03	8	70.4	69.9	N	Y
35178_176	MARC 35178-35179	BV446544			176	TGTCATTCCCTCAACCATAGG	CCCTTCTCATGGCTCATTTC	CTCCAGTCACCTGCTTACC	IDVGA-52	14	0.02	8	84.9	83.8	Y	N
16085_171	MARC 16085-16086	BV104510	28451095	C/G	171	GTACGACCAGGAAATCCGC	TACTCGGCGATCTCTTCCTT	CAAAGATATCGAGGAGTC	DIK4419	3.6	0	8	64	84.9	Y	N
8219_273	MARC 8219-8220	BV105885	28450484	C/G	273	GCCAGAGATGATGGTATCCG	CCACTGGGATGTGTTGGG	TGTGTTGTTCCTCTACCC	DIK2672	9	0	8	93.4	84.9	N	Y
13795_205	MARC 13795-13796	BV103899	28448547	C/T	205	GCCGTGACATTTGCTATGTG	GAGGGGTAGGTGGCAAAGAT	CACCAGGCCTTTCCATGA	DIK2672	9.6	0	8	93.4	84.9	N	Y
16765_289	MARC 16765-16766	BV105064	28451161	A/G	289	TCTGTCATCAGACATGGGCT	TCCTCTCCAAGTCTTTTGGC	TCAGCTTTGAAGAGCAGA	DIK1129	10	0.07	8	74.4	88.8	Y	Y
15327_491	MARC 15327-15328	BV105681	28448688	A/C	491	GGTCCGCAAGGAGTATGAGA	CGTTCTCGCTCTTCCTCATC	GAAGTCGCTCAGCCGTGT	DIK2402	6.3	0	8	97.1	97.1	N	Y
10117_330	MARC 10117-10118	BV105270	28448162	C/T	330	TGCAGATGACCTCAAAGCAC	TTCTTCGTGGTCTCCAGCTT	CAGATTTACAGCTAGGGA	DIK2672	9.7	0.04	8	93.4	97.6	N	Y
26202_174	MARC 26202-26203	BV105512	28449613	A/G	174	AAATTCTGGGCTGGGGTAGT	CACATCCTGCAAGTAAGCGA	TGTGGTCTCAGTGACGC	DIK2402	10.2	0	8	97.1	98	N	Y
17304_178	MARC 17304-17305	BV104070	28448982	C/G	178	GGGAAGGTTCATGACAGGAC	GTTCAGCGGGTGATTGAAAG	CTGCTAGTCACACTAGGG	DIK2402	5.7	0	8	97.1	98	N	Y
21841_129	MARC 21841-21842	BV104600	28449319	A/G	129	CCAGTCCTCTTTCTCGCATC	GATCTTGGGGCTGAGCTCTT	AAGCCACCTGGGCCCAAG	MNB-38	14.8	0.03	8	105.7	103.1	N	Y
21672_442	MARC 21672-21673	BV105386			441	CTGCTCCATCTCAGCTTTCA	AAGACATACGCTCCGAGATGA	GGGAGCCCCTGTGGTGAGCA	MNB-38	8.4	0	8	105.7	105.7		Y
8225_281	MARC 8225-8226	BV105888	28450489	A/G	281	CGCCATCTTGGACTGTGAC	GCGAGTCCTTGGAGAAGCTA	GCCTCTTCATGGGCCTTG	DIK5356	5.3	0.09	8	121.7	113.7	N	Y
16124_567	MARC 16124-16125	BV105827	28451107	A/T	567	CAGAAGGGGTCTACGAGCAG	CCCAGCTAACCCTGGTCAC	TATGAAACACAAAGGCTG	DIK5356	16.1	0.02	8	121.7	118	Y	Y
23632_402	MARC 23632-23633	BV105630	28449389	A/G	402	GATCTGGCGTGTGGAGAAGT	TGAAGTAGCCGAGGAAGGTG	AGGGTTAAACAGGCCACT	DIK5166	14.2	0	8	130.9	123	N	Y
14787_290	MARC 14787-14788	BV105481				GTGCACCCAGTGTCTCAATG	GTTGCACACGGAGCAGAAG	CAAGGGTCTGGGAAGTGG	DIK5166	10.2	0	8	130.9	130.9	Y
35250_420	MARC 35250-35251	BV446411			420	AGGCAGGTTAATGGACATGG	CTGCTCTTCCTGCTCGCTAT	GAACAATCATGTTCACGCA	MNB-80	14.8	0.07	8	31.4		Y	Y
8223_359	MARC 8223-8224	BV105887	28450731	C/T	359	AGGAGTCAGAAGGGCTCACA	GGAAGCTATGAAAGGAGGGG	AATCTCTGTTCTCCATTA	DIK4508	26.8	0	8	52.8		Y	N
36206_635	MARC 36206-36207	BV446365			635	ACTTGCCAGGAAGAATGTGC	ACGTAACAGGGGAGACCAGA	TCTTTATCTTCCAAAAGCTAATA	MNB-80	18.9	0.05	8	31.4		Y	N
17545_171	MARC 17545-17546	BV105647	28452068	C/T		ATTGCAAGCGTTCTAAGCGT	GGATTCTCTGTGGGTTGGAA	CTGGTACACTGCAATGT	DIK4508	7.7	0.13	8	52.8		Y	Y
35236_172	MARC 35236-35237	BV445774			172	TCTGCATTTACACAAAAGTGCTG	TCTCCAAAAATGGGCTTCAT	AAAGCCTCCATGCTAACCAT	BMS678	25.5	0.04	8	41.8		Y	Y
35232_158	MARC 35232-35233	BV445685			158	TTGGAATACAAAGCGGTTGTC	CCCTGCTTGTTACCTTCCAG	TCACAGTACTGTTAGCCAA	BMS678	17.6	0.06	8	41.8		Y	Y
13881_182	MARC 13881-13882	BV104591	28450658	A/C	182	TGGGTCCTGATAGCAGTTGTT	AGTCTGTAGTGCTGTTCATATCAGA	TGTGGATGTGAGCACTCA	DIK3003	10.8	0.02	9	36.5	38.4	Y	N
21686_250	MARC 21686-21687	BV105387				ATGCTGATTTGTGCCCCTAC	ATTCTTTCACAACGATGCCC	TGTATAAGTGTACAGCTGTT	DIK4247	19	0	9	53.7	53.7	Y	Y
26158_171	MARC 26158-26159	BV105425	28449569	A/T		ATCTTCTCCCTGCCCAGTCT	TACTCTGCATCTCACGTCGG	CTAGATTCAGCTTTCTACTTC	DIK4247	17.6	0.02	9	53.7	55.4		Y
11477_46	MARC 11477-11478	BV104695	28450702	A/G	46	TGTGGAATCAATGTGTTTGTGA	CACACTCGACTAGAATCTCAAAGTG	CTACTGGCTAAAAGAGAA	DIK1125	11.7	0.02	9	62.2	61.1	Y	N
11607_167	MARC 11607-11608	BV104780	28450856	C/T	197	TTCTTCCTCTTCCCTACGACA	TTTCTTCTCCTGTTCTTCGTTCA	ACGACAAAGGTTTCTTTCT	BMS1943	21	0.02	9	104.9	103.7	Y	N
16130_227	MARC 16130-16131	BV105499			226	CAGTCTGCCTTCAGTAATATGCC	AACAAGCACAAACCCACTACG	TTAAAAAAATTAGTTCTG	BMS1290	7.3	0.07	9	65.5		Y	Y
15765_329	MARC 15765-15766	BV105398				CAGCCTGCAAGACTGCTTC	TCACCTCTCCCAGTAGTTGGTT	TAGACACATCCTACAGGA	DIK4023	10.5	0	10	20.6	20.5	Y	Y
10403_79	MARC 10403-10404	BV105236	28448254	C/T	79	TACTCCTCCTGGCATTACCG	GGGATCAGTGAAGAAGGCGT	TGGGGCTTTGGTTAGGAC	BMS2349	18.4	0	10	27	27	N	Y
16201_446	MARC 16201-16202	BV103777	28448791	A/G	446	GCAGGCGTAGATGCCATAGT	GAGTCTCCAGGCAGGTGG	ACACGGGTGTGTCTGAAT	BL1035	18.7	0	10	32.2	27	N	Y
5895_58	MARC 5895-5896	BV104752			159	ACTCCCTGTGCAGCTGTGAT	CTTCTTGTCCCGGTATTTGG	TCACAGCTCAATGTTCCT	BMS2349	13.6	0	10	27	27	N	Y
9867_395	MARC 9867-9868	BV103855	28452276	C/T	395	GCTCAACCTTCAGCTTCTGG	TGATGCTGCTCTCTTCTGGA	CTTTGCTCACTGGTGAAT	BMS2349	16.3	0	10	27	27	Y	Y
15355_127	MARC 15355-15356	BV103915	28448701	C/G	127	AGTCCAACCCCAAATTCCTT	TCTGTCTTAGTTTCAGAGGGACG	TCCAGCTGAGACCCTGGC	BL1035	9.3	0	10	32.2	27	N	Y
15885_231a	MARC 15885-15886	BV105237	28451987	C/T	231	TTTCTCCCATGAATGAATGC	ACGAAGCAGTGGTGGAGTTT	ATAATTTATATCTAGAA	DIK4023	8.4	0	10	20.6	27	Y	Y
21620_348	MARC 21620-21621	BV105367	28449262	C/T		CTCAAGATCTGCAGCGAGTG	CCGATGTTGCTCACACACTT	GGTGACCCATGGGAGCC	BL1035	18.7	0	10	32.2	27		Y
9835_514	MARC 9835-9836	BV103845	28450529	C/T	514	GATCCTGAACGCTATTCCCC	TTGATGATGTCAGCCCCAG	ACCCCTTTAATGTAAGAC	BL1035	9.9	0	10	32.2	27	N	Y
12335_28	MARC 12335-12336	BV105617	28452076	C/T	28	CCGGTGGAAACGGATTAGT	CTTCCCCAGGCAACACTG	CGGGAGTGGGGCTGGGCC	BL1035	5.1	0.04	10	32.2	30.5	Y	N
5751_420	MARC 5751-5752	BV104802			428	GACGAGTGGGACTGCTCCTA	GGATCTGTAGCAGAGAACGCA	GGGCTGGGATAGGCAGCT	BL1035	7.8	0	10	32.2	32.2	N	Y
16749_649	MARC 16749-16750	BV104951	28451118	A/G	649	GTTTCCACCGGACACACTTT	ACCGGTCTCCAGTTTGTGC	TACTGAGAAGGAGGGACC	BL1035	9.4	0.03	10	32.2	34.1	Y	N
5757_416	MARC 5757-5758	BV104851			443	CTGGAGACCACCCAAACG	GGGCTGTCCTCGTCGTACT	TCCCACTCTTTGTAACCC	BL1035	7.8	0	10	32.2	34.6	N	Y
10337_485	MARC 10337-10338	BV105312	28451950	A/C	485	TAAGGCAGGAGCGAAAAAGA	CCACACCACTGTACCCTTCC	AGAATTCCTCAGTGTTGC	BL1035	22.3	0.01	10	32.2	34.6	Y	N
7201_273	MARC 7201-7202	BV106048	28450259	G/T	273	TGACGTCCAGATCCCAGG	CATGGGCATTGGGAATAAAC	TCCACCACACCTCCTCAC	MB077	19	0	10	35.7	34.6	N	Y
21173_185	MARC 21173-21174	BV104401	28449192	A/C	185	TCCCTCTTCACTCGCTTTGT	GCTGCACATGGGGTAAGTTT	TTTTAGCAATAATGTTTT	DIK4970	7.5	0	10	40.1	39.8	N	Y
15317_696	MARC 15317-15318	BV105808	28448684	A/G	696	ATCACCAGCATCCGGGAC	AAGGTGAGGTCCACCATGTC	ACTGCTGATCCCCAGCAC	BMS2742	9.3	0	10	44.9	44.9	N	Y
10443_29	MARC 10443-10444	BV106003		C/T	29	GGTCATGAGCCCTTTCAAGA	GTCGACTGCCAGCATCTTCT	CCCTTTCAAGAAGCGCTA	BMS2742	7.2	0	10	44.9	44.9	N	Y
21228_118	MARC 21228-21229	BV104903	28449202	C/T	118	TGATCTCAAGTATGCGCTGC	GTAGGCCTTCAGTGAGCTGC	GGCCGTCTGTACATCTTC	BMS2742	7.4	0.03	10	44.9	46.4	N	Y
7847_203	MARC 7847-7848	BV103963	28450378	G/T	203	CTCATCTCTCGGCTAGGCTG	CGCGTCTTTGAGGAATTTGT	CGCCACGTGGGGGCCTGC	BMS2742	14	0.02	10	44.9	46.4	N	Y
13955_252	MARC 13955-13956	BV104569	28450676	C/T	252	AGCTAACCGAAGAGGGCTCA	CTTGAGGTCATATTCCATGTCG	CTGCTCCCTGGAGTCTGC	BMS2742	23.2	0.01	10	44.9	46.4	Y	N
21598_128	MARC 21598-21599	BV105365	28449259	A/G	128	CGGCCCTCCTAGTCTCTTCT	CCACACATCGCAGGAAATAG	CCTGCCAAACTCAGAAGT	BMS2742	16.3	0.03	10	44.9	46.4	N	Y
7211_117	MARC 7211-7212	BV106065	28450261	G/T	117	TTCATCTCCAATTCGCAGG	CCGATGAGAAGAAGAAGGGG	TATACTTTAATAGCAGTG	DIK2469	9.3	0	10	67.4	55	N	Y
21676_297	MARC 21676-21677	BV105421	28451430	C/T		TGACAGTTGAATGTGGAGCAG	GGTGAGCTGTGAGGGATCAT	GCATTGGTTTAAACTGCAC	CA090	12.8	0.02	10	55	55.3		Y
21552_143	MARC 21552-21553	BV105382				CTGTGTGGAGTCACCGAGG	GGGGTCAAAGTCCAACACAC	CCAGGCGTGTCCTGCCC	BM888	10.2	0.02	10	60.6	58.4	Y	N
21147_566	MARC 21147-21148	BV104524	28451176	A/G	566	AGGCGCATGACTCTGCTATT	GCCCCAACCTTTAAGCCTAC	TGCCTCACTTATCTGGAA	BM888	6.8	0.03	10	60.6	62.5	Y	N
9779_154	MARC 9779-9780	BV103716	28452554	A/G	154	GGGTCTTAGGGTTAAACATTTTCAT	CTTCATGGACTCATTTCCCC	TCTCATCACAGTATTGTT	DIK2469	9.6	0	10	67.4	67.4	Y	Y
10513_122	MARC 10513-10514	BV105843	28448282	C/T	122	TGGAAAGAGTCGGAGAGAAGA	GAGTCCAGACCAGAACTCCG	CATCAGCTCCAGGACTCC	TGLA433	11.7	0	10	74.6	74.6	N	Y
10221_173	MARC 10221-10222	BV105649	28448186	G/T	173	CCAGATATCGCTTCGCAACT	AGCTGTTCCTCCCAGCTTTT	TCCACATTCTCCACTGCC	DIK5298	17.5	0	10	84.8	82	N	Y
21290_479	MARC 21290-21291	BV103817	28451292	C/T		AGGCTGCTGGACGCAGAG	ACTCTTGGTACTTCCGGTGC	TGCTTGTGCACCAGCTC	INRA037	11.1	0.02	10	79.6	82		Y
16099_204	MARC 16099-16100	BV105793	28451080	C/T	204	AAGACATACACGGAGCTGGG	TGCAAGAACCTGGTCACTTC	GACTGTTGGTGATGAAGC	DIK020	10	0.02	10	90.7	82	Y	N
12085_667	MARC 12085-12086	BV105294	28452093	C/T	667	CCCCAAGAAATTCGATACCA	AAAATGAGGCCATGGAGAGA	TGAATTTTACAATGAAGT	DIK020	8.5	0.02	10	90.7	88.2	Y	N
5005_135	MARC 5005-5006	BV106300			139	GATTCTGCACACATACAAGACCA	GCAGGAGTAGAAGAGCGTCG	GGAGACTTCTGCTCGGCC	DIK020	14.5	0	10	90.7	90.3	N	Y
17701_1041	MARC 17701-17702	BV104018	28449060	A/G		AAGATGCTGGTTGTCTTGGG	ACCTTTCCAAAAAGCTGCAC	AAGGGACTCATTGTTAAGTAC	DIK020	9.6	0	10	90.7	90.5		Y
5225_353	MARC 5225-5226	BV106189				GAGTGCGGCATCCTGAAT	GGTAACTGCCCACACTCG	CCCCACAGCGGAATCGTC	DIK020	12.6	0	10	90.7	90.6	Y	N
23529_531	MARC 23529-23530	BV105596	28449366	A/G	531	ATCAGCTGTTCACCCGATTC	TGTAGGCTCCTCCTAGAGCG	TAGAACAGCCTCTGCACT	DIK5298	9.3	0	10	84.8	92.4	N	Y
5763_705	MARC 5763-5764	BV104866			785	GGAGAAGATTGATGCCCTTC	GGGAGCTGATGCCACTTAAT	CCATCTTTCTTTTCCTTA	DIK020	14.8	0	10	90.7	96.4	Y	N
7843_326	MARC 7843-7844	BV103961	28450376	C/T	326	ACCTGCTTCATGGGATTCA	CAGTAGCCATCAACCTCACAAA	TGGAGTCGTGCTGTGGTA	DIK4647	9.3	0	10	96.4	98.3	N	Y
9994_248	MARC 9994-9995	BV105207	28450712	A/G	248	CGAATTTGAAAGACATATTGGC	TTGCCCACTCCTGTGAGAG	GCCATGTTGCTGCCTGAA	CSSM046	14.3	0.02	10	105.2	104.5	Y	N
23668_103	MARC 23668-23669	BV104502	28451181	C/T	103	CTTCCCCGATGAGAACTTCA	CTTCTCCACCTCGATCTTGC	GTGTCAGGCCTGCCCCGC	CA090	7.3	0.08	10	55		Y	N
9977_370	MARC 9977-9978	BV106306	28452303	C/T	370	GGCTTGCTACCAAACTCAGC	CATCTTGCACAGCTGCTAGG	TGAATCTGAATCTGCATC	BM9067	11.8	0.02	11	19.5	18.7	Y	N
11483_283	MARC 11483-11484	BV104696	28450703	A/G	283	TGATGATAATGTAGACGGCCT	CACTGGTCCAAACACATTCG	GGTTTGGAGAGGACAAGA	BM9067	20.2	0	11	19.5	21.7	Y	N
21839_197	MARC 21839-21840	BV104599	28451148	A/G		GCTTTAAATGCAAAGGTCCG	CTGGGCACTGTACCAGGTCT	GACCCCAGAGCCCAGCCC	BM9067	11	0.02	11	19.5	23	Y	N
24073_367	MARC 24073-24074	BV103810	28451055	C/T	367	TCAACGAGATGGTGAACAGG	GGCATCGGTGGTGATTAAGT	GGAGCTTGGTTTGGAATG	MNB-70	10.3	0.05	11	25.9	24.1	Y	N
17529_443	MARC 17529-17530	BV105644	28449006	A/G		AAGATCTGCTCCCTGGGTTT	ACAGTAGCATTCCCGACACC	GAGCACAGTTCGTGATA	MNB-70	7.2	0.04	11	25.9	29.4		Y
16825_214	MARC 16825-16826	BV105581	28448900	C/G	214	TAAGCAGCACACAGCCCCT	TCTGCTTCGTAGCGGTCC	TTAGCTTGTGGAACTGCA	CA096	8.7	0	11	41.8	34.9	N	Y
16081_134	MARC 16081-16082	BV104509	28451094	A/G	134	AGACTGTGAGGAGTCCGGTG	GCAATCTCCTCCTGGATGC	TGGAAACAGCTGCAGCCT	ILSTS036	9.9	0	11	62.8	60.4	Y	N
24033_448	MARC 24033-24034	BV104441	28449453	C/G	448	AGCAGTCATCGGGTATCAGC	CCTGAGGAAGACCTCACAGC	GAGACGGGAATGGCTCCC	ILSTS036	8.4	0	11	62.8	62.6	N	Y
26152_1035	MARC 26152-26153	BV105532	28451490	C/T	1035	GGCTGCAGGAAATAGATCGT	GCAGCCACAAATTATATGCAG	CACTTTCCATGCATAAAGTT	BMS1822	14.7	0.03	11	67.2	70.2	Y	N
13859_54	MARC 13859-13860	BV105021			62	CTGGCGGGAAAAGTACTGAC	GGCCTCTTCGTCCTGATACA	ATCTCACCACTGTCCACC	RM150	17.7	0.02	11	71.4	70.2	Y	N
26138_393	MARC 26138-26139	BV105502	28451930	T/-		TTTTCGTGCCTTGATGACAG	TGCCAAAGTGAAACTGCAAG	GACCTGAGTCTCCCCCC	RM150	19.9	0	11	71.4	70.8		Y
33880_551	MARC 33880-33881	BV446405			551	ATTAGCCAGTGCCCCATAAA	GGCAAAGGCAGCTCTTACTG	GCACCAGAGGAGACTAAA	RM150	10.8	0	11	71.4	70.8	N	Y
21238_153	MARC 21238-21239	BV104906	28451471	C/T		CAACAACGTGGAGCTGAGAG	AGGATAATGGCGATGGTGAG	TCCTCATTTACAAGTGAGAC	BM8118	4.5	0	11	78.3	71.3		N
8079_301	MARC 8079-8080	BV106072	28450433	A/G	301	AGGTGCTTGGGGTAGAGCTG	CCACGACTGAAGGTGTTGG	AGATCTGACCAGTCTCTC	BM8118	9	0	11	78.3	78.3	N	Y
6319_144	MARC 6319-6320	BV104815	28452023	C/T	144	CTGCAAGCCCGACCTCTC	CGTTGGGGTACACCTTCAC	GAATGGTAGCAGCAGCAG	BMS2047	16.3	0	11	79.7	79.7	Y	Y
10181_343	MARC 10181-10182	BV105289	28448175	C/T	343	ACGACATGGTGTTGGTGATG	CAGGACCAGCTGAGTGGAGT	TGGAATCATTCCCAAAGT	BMS2047	11.4	0	11	79.7	79.7	N	Y
13867_414	MARC 13867-13868	BV104476	28448568	A/G	414	ATCCTCCTGTACCTGGCCTT	CTCTGCCCCTCTAGACCCAT	TCATGGATGAGAGCCTGG	BMS2047	15.1	0	11	79.7	79.7	N	Y
8077_286	MARC 8077-8078	BV106057	28450762	A/G	286	CCAGTGGCAAGCAAGGTATT	GCCTCAGCGCCTCTTTACTA	GAATTCTTGCTCATCTTG	BMS2047	24.4	0	11	79.7	79.7	Y	Y
13847_390	MARC 13847-13848	BV104448	28448563	C/T	390	CCTGCCAGCCATGTTAAACT	CAGTCACCCCACTGGTTTCT	GATGGTAGAGCAATTAAA	BMS2047	9.9	0	11	79.7	80.2	N	Y
10305_210	MARC 10305-10306	BV105197	28452213	A/C	210	CGAGAAAACCCCCACAAGTA	CCAGTGGCTGACAGGTAAATC	AGAGTATCCTAATCATAG	BMS607	7.2	0	11	113.8	115.7	Y	N
10305_134	MARC 10305-10306	BV105197	28448222	G/T	134	CGAGAAAACCCCCACAAGTA	CCAGTGGCTGACAGGTAAATC	GGAACCTGAGAGTCACTC	BMS607	13.6	0.04	11	113.8	116	N	Y
11529_167	MARC 11529-11530	BV105086	28450843	C/T	167	CACGGTTTACAGTGGCAGAA	GAGGAATGACTCCCACAGGA	ATGTTCAGTGATGTGCTA	BMS607	14.9	0.02	11	113.8	116.3	Y	N
10018_208	MARC 10018-10019	BV104703	28448145	A/G	208	GAAGACAGATGATTATGGTCGAGA	CGGCCAGCAGTTGATCTT	TGAGCTGCAGCCTGTTGG	BMS607	9.3	0.05	11	113.8	118.2	N	Y
17751_539	MARC 17751-17752	BV104929	28449070	C/T	539	CTTCTTGCGTCAATTGCTTG	AACAGTGACCCCATACTCGC	CAACTTCCCCTTTTTAAGC	DIK2887	8	0.03	11	124.6	121.7	N	Y
11451_309	MARC 11451-11452	BV105973	28448300	A/C		GAGCCAACTCTTGGGCAGT	TGGCCGTAGTTGTCTGTGTT	CCTACACCTGTGGAGCCCA	DIK2887	7.4	0.03	11	124.6	121.7		Y
21606_127	MARC 21606-21607	BV105544	28451350	C/T	127	CAGACAGATACCCGGAGGAG	TCGAACATCTTCTTTGCTCG	ACGGCGATTACTGAGCG	MB070	16.3	0	11	123.6	126.3	Y	Y
12075_173	MARC 12075-12076	BV105278	28451994	A/G		GAGCCTCCACACAGATCACC	AGCATCTGGAGAAGTGGCAG	CTTGGCCCCCACTTTCCC	MB070	12.2	0.02	11	123.6	128.7	Y	N
23630_388	MARC 23630-23631	BV105628	28449383	A/C	388	CCCTGACTGTGCTGTGTGAC	AGAACTCGCCCAGCTGACT	CCACATCCGGGGCCCCAG	DIK625	9.3	0	11	132.3	132.3	N	Y
21220_401	MARC 21220-21221	BV105569			522	TCCATCAGGAAAATCAAGGC	CTCAAAGGATCCCAAGTCCA	GAAATCAACTCAGAGAAAGG	DIK4486	15.4	0.03	11	97.1			Y
5749_259	MARC 5749-5750	BV104789			264	TCAGGGACCAGATGAAGAGG	ATGTCGAGGGTGGACAGC	GCCCTGTTCCAACAACAG	BMS607	11.6	0.07	11	113.8		N	Y
26196_665	MARC 26196-26197	BV105497	28451376	A/G	665	AAGGGTACAAGCTTCCAACG	GCAACAACCATCCCTTCAGT	TGAATGCTGAAAGTATAGCACA	BMS2315	21	0.02	11	111.3		Y	N
10033_286	MARC 10033-10034	BV105175	28451959	G/T	286	GAAAACGCCCAGAGACTGAC	TATTGAGAGGATGCGCGG	CTGCCTCGGAGCCTGGCA	BM9067	20.8	0.04	11	19.5		Y	Y
33880_445	MARC 33880-33881	BV446405				ATTAGCCAGTGCCCCATAAA	GGCAAAGGCAGCTCTTACTG	GAGAGAGTGGTACAGCTTTA	RM150	12.7	0.08	11	71.4		Y	Y
21833_390	MARC 21833-21834	BV104586	28451147	A/G	390	AGCTCGAATGCAAAGTGCAG	GAAGAAATCCCTGCGGAAGT	GATGCCAAAGATGGGAAA	DIK2957	22	0.01	11	44.4		Y	N
9945_345	MARC 9945-9946	BV103864	28452301	A/G	345	CTGTGGAGCCTAAGAAACCG	CACACTCTGGCTCTTGTCCA	GTATCTCTGGATTTTCAA	BMS2047	17.2	0.02	11	79.7		Y	N
21640_304	MARC 21640-21641	BV104943	28449268	A/C	304	CAGCCTCCAGGGATTATCAA	CTGGCTTACCCGAATCACAT	CTCCCTGACAAGCACATGAATT	BM6108	10.2	0	12	15.1	14.4	N	Y
21811_246	MARC 21811-21812	BV104455	28449309	A/G	246	ATACAGCCAAGACCACGGAG	ACATTTGTCCAGTTTGCCCA	AATCTGTTTGTTTTTCTA	BM6108	15.6	0.02	12	15.1	16.2	N	Y
16477_590	MARC 16477-16478	BV104994	28448828	C/T	590	AGGAACAGAGCTGGTTGCAG	TGTTGAAGGACCACCTCCTC	ATGGGAGTATCTTACTCT	DIK4082	3.3	0	12	64.4	64.2	N	Y
17525_308	MARC 17525-17526	BV105129	28449003	A/T		GTGGGAGGACTTCTTCAACG	TACGTATGTGACAGCAGCCC	TGTAGTGAGGCTGGTCC	RM113	6	0	12	81.4	83		Y
16773_359	MARC 16773-16774	BV103825	28451165	A/C	359	CCAGAGAAGCTAAAGAGCAAATG	GCTCAGTATCCAAGTCAGCG	GGGCAGGGGCCCTCCCTG	BMS410	6	0.04	12	0		Y	N
21642_326	MARC 21642-21643	BV104944	28449273	A/G	326	TGTCGTAGTCCGTGATGGAA	GTGTACGTGGAGGGAGACCA	TTAAGCTTGGCAGGTTGTCT	RM162	13.6	0	12	42.8		N	Y
12309_247	MARC 12309-12310	BV105769	28448514	C/T	247	CTACCTGCCAAAAAGCCAAA	CCTTCACATCTTCACGTTGG	AAGAGACTCGGGTTTGAT	MNS-8	11.9	0.04	13	23	27.6	N	Y
7511_470	MARC 7511-7512	BV104129	28450315	C/G	470	ACTGAAACCCTCTTTGTGCG	GACACTTCTCCAGCCAGAGG	AACAGGGCCTGGAAAGAG	DIK4621	17	0.02	13	29.5	28.6	N	Y
24071_256	MARC 24071-24072	BV103809	28451284	G/-	255	TCAGCAGTATGAGAGCGTGG	GGTAAGAGTCTGCACCTGCC	ACCCCAAACTATGCTCTT	DIK2281	8.7	0	13	42.5	39.7		Y
17867_55	MARC 17867-17868	BV105041			77	TCTCCTTGGGGAGCTACAGA	CCCAGTGAACAGCATGATCC	TGGCAGCATGTTAGAG	HUJ616	17.2	0	13	51.7	51.7	N	Y
14469_176	MARC 14469-14470	BV105826	28448635	C/T	176	AGTGTGATGACGAGGCAGTG	ATGAATAGGATCCCCGGAAG	CTCCAGGAAGGCCAGGCA	DIK4065	8.4	0	13	66.5	57.7	N	Y
21602_309	MARC 21602-21603	BV105366	28449260	A/G	309	GAAGCACTGTCCCCACAACT	CAGTACCTCCTGCCGCTG	CCACCTTTGCTCTTGAAGCCCC	DIK4065	9.9	0	13	66.5	59.3	N	Y
12303_63	MARC 12303-12304	BV105752	28448505	C/G	63	AGGATGACAACCACCAGGAG	GCTGCCGTCTGTAGAGCTG	TCTGAGGGCCACAGGGCA	DIK4065	9.9	0	13	66.5	60.2	N	Y
26200_488	MARC 26200-26201	BV105498	28449612	A/G		ATCTTTGAGGGAATCATGGC	TTGTACTGCTTGATGACGCC	TGGGAGGGAACTAGCCTC	BMS813	16.3	0.03	13	71.8	67.9		Y
9963_642	MARC 9963-9964	BV106289	28450550	C/T	642	CAGACATCAAAATGAAGGCA	GTGTGGTTCTGCTGGGCT	GATTGGTGGGTCCCCTTC	DIK4065	9.6	0	13	66.5	71.8	N	Y
10611_437	MARC 10611-10612	BV105908	28448292	C/T	437	CCTGGGGGATCAGAACAGT	TTCCCATAAAATGCCTGCTT	CATCCACCTTGAGAGGCC	BMS813	10.2	0	13	71.8	71.8	N	Y
5563_135	MARC 5563-5564	BV105358			425	CCACCTACAGCGAGGTCATC	GCTTGTGCATTCAGACCAGA	CCCCGGCCTCCTCTCTCT	BMS813	6.9	0	13	71.8	71.8	N	Y
5805_209	MARC 5805-5806	BV104714			241	ATCCTTACTGTGGAAGGGCG	CCATCTCCCTCAGTCTGGTG	CAGATGTGCAGGTCTATG	BMS813	6.3	0	13	71.8	74.1	N	Y
26120_226	MARC 26120-26121	BV104997	28449555	C/T		CCTTCGTTCTTCTGCTCCTG	TCGCTGTGAGAGCTGCTATG	CTGAGGAAACATACCTGGA	BL1071	8.3	0.03	13	81.6	75.7		Y
12203_316	MARC 12203-12204	BV104417	28448464	C/T	316	GGACTGGAATTGACTTGGGA	CAAAGCTTGCTGTGCTGC	AGCAGGACATAGAGTAAA	DIK4065	14.6	0.02	13	66.5	77.1	N	Y
17799_582	MARC 17799-17800	BV104959				GAAGCCAGACAGTCCGAGTC	TTAAGGCGCTCAGTTTGACA	AACTTCACTGTGAACTC	BMS813	12.9	0.02	13	71.8	77.1		Y
26174_403	MARC 26174-26175	BV105462	28449578	A/G		CAACAACACCACTGACCAGG	CCTGGTTGCTGAAGACACAG	GCTAGGGAGTGTATTAATCCTC	BMS813	16.3	0.03	13	71.8	77.1		Y
11817_801	MARC 11817-11818	BV104526	28448373	C/T		GGCTGAAGGACAGTGAGGAG	ATGTCCCACGTGCTTGTTC	ATTTGGGTTTGCATCCTAGC	BMS813	15.8	0.02	13	71.8	77.1		Y
6962_655	MARC 6962-6963	BV106251	28450197	A/C	655	GAGTTTTTCCGTCAGGGTGA	CCCATCACATAGTCCAGGAA	AGTGAGTGCTGAGTTGGC	BMS813	12.2	0.04	13	71.8	77.1	N	Y
5553_148	MARC 5553-5554				148	CTGAGGAGGAGAGCAAGAGC	CCACTTCCCCTTTAACACCA	ATCAAGCTGCACATTTTC	BL1071	5.1	0	13	81.6	81.6	N	Y
21692_237	MARC 21692-21693	BV104030	28451440	C/T	237	AGTGGATTGGTGGTGCTTG	GAATCCGTAGAGGCTGATGC	GCCTCAAAACAGCCTTTGGA	DIK537	18.8	0.01	13	86.5	85	Y	N
5033_197	MARC 5033-5034	BV106319	28449902	C/T	197	CTCTGAGCTCCATTTCCAGC	GAGTTGCAGAGCAGTGTGGA	TGTGGGCAATCCCTTAGC	DIK537	20.2	0	13	86.5	86.5	N	Y
12307_466	MARC 12307-12308	BV105768	28448512	C/T		CAGCTCATCCAGCCTCAGTT	AAGTCAAATAGCTCCAGCGG	TAGAACAGAAAATGACAA	BL1071	8.4	0	13	81.6	86.5		Y
23664_478	MARC 23664-23665	BV104500	28449408	A/C	478	TCCATGAGCTCCTCACAGAA	AGTACTGCTCCGCCTTTCCT	TCCGTGCCCTATCCGCTC	DIK537	18.1	0	13	86.5	86.5	N	Y
5811_554	MARC 5811-5812	BV104716			567	CTGTGCTTCTCAACTCGCTG	GAATTCCATGTCCAGGTTGC	TGACCAGGGATCAAACCC	DIK537	14.2	0	13	86.5	86.5	N	Y
5031_120	MARC 5031-5032	BV104039			142	GACCCGCTCATCTTCAAGTC	TCTTCAGGGAGGAAACTGGA	CAACAGGCCAGGCCAAGC	DIK537	9.6	0	13	86.5	86.5		Y
5807_22	MARC 5807-5808	BV104715			60	CTCGTGCCCAGTGTGGTG	AGCAGTGGCTCCGTGTAGAG	CAGCCTGTAAGTGTGAGCC	DIK537	15.2	0.01	13	86.5	89.3	Y	Y
8215_170	MARC 8215-8216	BV105891	28450727	A/G	170	GCGAATCTTTATGTCCTCGC	CTTCAAGCACAGCAACATGG	CTGGGAGGGCAGTGCTGG	ILSTS039	19.6	0	14	0	0	Y	Y
9827_226	MARC 9827-9828	BV103837	28452234	C/T	226	GCGATGATGTTGAAGCTCTG	CCTTCCTGGACATCCCTTTT	CTTCTGGCCTTCTCCACA	DIK5080	10.5	0	14	31.3	31.3	Y	N
7090_314	MARC 7090-7091	BV105914	28450218	C/T	314	GAAGACCGACTCAAAGCGTC	GGACCAGGTTGTGCACGTA	CTGGAAATGGGTGAGCCG	RM180	8.1	0	14	33.3	33.3	N	Y
10159_563	MARC 10159-10160	BV104251	28448171	A/T	563	GAAGACAGGACTCCCCAGC	GAACAGGAAAGTAGGTCTCGGA	ACTTACACTTCATTTGTC	DIK2742	8.5	0.03	14	76.6	82.8	N	Y
15781_141	MARC 15781-15782	BV105500				GAAGAAGACAATCTTGCACGG	AAGGTTTTCACATTTGCATTGA	ACTCAGCTTAAGGGAGGA	DIK4144	15.2	0.02	14	85.8	83.3	Y	Y
5933_174	MARC 5933-5934	BV104757			205	GACTGCCCCATGCTCTTTAG	CAAATCTCTGGACAGGAGGG	TGTTAACATGTAAACACA	NRKM-006	7.8	0	14	89.9	89.9	N	Y
17533_649	MARC 17533-17534	BV105645	28452066	C/G	649	TCACCTCGAGCAGACATCAT	CAATCACCCTCTCCATGCTT	AACAGCTTGGATTATAA	DIK2742	28	0.03	14	76.6		Y	Y
15773_345	MARC 15773-15774	BV105397			358	CGTCCTTTACCCAGTAGCCA	GACGATGAGGTTGATCGGTT	AAAGCCATTTTTTAAAAC	BMS2533	17.1	0.03	15	14	12.2	Y	Y
13871_480	MARC 13871-13872	BV104575	28448569	A/G		GGGGCAGAGTTTCATGTCCT	CCTTCTACGTGCCCTTCATC	ACTTCTTCCTCCCCTCCA	MB085	8.4	0	15	22.7	22.5		Y
6495_255	MARC 6495-6496	BV106111	28450169	A/T	255	CTTCAGGCTGCATGTGAAAA	AAGAGATGGTTGTTGGGGTG	CCATGTAATCTGACACCT	JAB1	15.4	0.03	15	31.3	29.1	N	Y
7601_257	MARC 7601-7602	BV104308	28450782	G/-	258	GGTCGGTCAGCAGAGTCAAT	CAGAAGACCAAGTGCAGCAT	GAGTGCTGGAGGGCTACT	JAB1	11.4	0.02	15	31.3	29.9		Y
14455_234	MARC 14455-14456	BV103795	28448625	C/G	234	ACAGTGCCTGAGTAACACGC	ACCTCATTATGCAGCCCATC	TCTACCCTTTTCTTCTTC	JAB1	13.6	0	15	31.3	31.3	N	Y
17097_390	MARC 17097-17098	BV105561	28448946	A/C	390	GCTCTACCACAATGCCATCA	GGAGCCATCATCATCGAGTT	CAAGCTCTGGCCCTGTTA	JAB1	10.8	0	15	31.3	31.3	N	Y
16122_182	MARC 16122-16123	BV105815	28448762	A/G	182	GGGAGAATGTTAACCTGGCA	GCCCTGTCTCTCTGCATCTC	CAAACCAGCAGTCTCAAA	JAB1	16	0	15	31.3	31.3	N	Y
10619_338	MARC 10619-10620	BV105923	28448296	C/T	338	CCGTAATGTTGAAGGTGGAAA	AAGCATTTTCATAAAACTTTGTCAT	TCACAGCAGAAAGCAGAG	JAB1	9.9	0	15	31.3	31.3	N	Y
7597_130	MARC 7597-7598	BV104306	28450344	C/T	130	TCTGTGAATTCCCTCTTATGCTC	GACATGTTCCAGACCGTTGA	TGCAGCTGCCCCGCAGCA	DIK2337	6.3	0	15	35.7	32.8	N	Y
4997_324	MARC 4997-4998	BV106078			356	AGGAGATCCCTCTGGACAAA	AAACTTGCTGATGGCGTAGG	GGTAAGTGCTGGCTGCTGACA	JAB1	10.5	0	15	31.3	32.8	N	Y
8853_420	MARC 8853-8854	BV104200	28452304	C/G	420	AACCACCACGCACTCAAA	GGTTGAGCTAGTTCCGAAATG	CAACAGTTTCCTGAAAAGAAC	DIK2771	32.9	0.01	15	49.6	49.2	Y	Y
11583_282	MARC 11583-11584	BV105227	28448338	C/G	282	CACAGGAAAGGAAGAGCAGC	CCTCATCCAGACCAGGACAT	TCCAAGAAGGCAAGAAAG	DIK2313	10.8	0	15	58.7	52.3	N	Y
14461_549	MARC 14461-14462	BV103796	28448628	C/T	549	ACATAGTTCGAGACGGCAGG	AACCTGGACACTTTGGAACG	GCTGGCTTGGATTTATGA	DIK1106	6	0	15	52.3	52.3	N	Y
3481_180	MARC 3481-3482	BV104379			222	ATTCCTTTTGGAACCCCAAC	GGTCCTTCAGCCCCAAAT	ACCTGGGGTGGAGGGGG	DIK2313	18.2	0.01	15	58.7	54.1	N	Y
3441-1	MARC 3441-3442	BV104344			169	TGTGGAAAGGTATGAGAACACC	TCCGTCAGATTCATGATGTAGG	AGCCAAGTTTTTGGGATG				15		58.7	Y	N
12039_310	MARC 12039-12040	BV105133	28451957	C/T	310	TGATGCGGGACATCATCTT	CCCTTGGTCTGGTCAGAGAG	CTCTTGGTGGTCCTTCCC	Z27076	10.5	0	15	69	59.7	Y	N
17509_982	MARC 17509-17510	BV105125	28452031	A/T	982	GACTGATGCCTTGAAGAGCC	TCTCCAGGGACTCCACTTTG	GGAGGCTGGCTGGAGGT	Z27076	6.2	0.03	15	69	64	Y	Y
9092_243	MARC 9091-9092	BV103735				TCGGCTTCTTGCGGTAGA	TGACCCAGGTACACGTCTTG	CTGTAGAAAGGCCACTTCCTC	DIK2313	12.6	0	15	58.7	68.2		Y
4063_44	MARC 4063-4064	BV106183			81	AAGCGGGTTTCCTCAGAGAC	GTTGGGTGAGGCTTTGGAG	TTGGTCATCTCTAGTGGC	DIK2313	19.3	0	15	58.7	68.2	Y	Y
9092_95	MARC 9091-9092	BV103735				TCGGCTTCTTGCGGTAGA	TGACCCAGGTACACGTCTTG	AAAGGGAGTGGGCAATGGG	DIK2313	11.7	0	15	58.7	68.2		Y
11617_304	MARC 11617-11618	BV104831	28448349	C/T	304	GGGTCAAGTTCGAGGAGGAT	ATGAGCTTCAGGAAAGCCAG	TAAGGTGGCCCGATTTTC	Z27076	18.7	0.01	15	69	70.6	N	Y
23517_436	MARC 23517-23518	BV105720	28449358	C/T	436	GGATGTGGTCAACTATGCCC	GCTCCTGCTCATCCACAAAG	TGCAGAACCACCAAATAT	DIK4850	12.6	0	15	75.4	70.6	N	Y
24332_617	MARC 24332-24333	BV104934	28451788	C/T	617	TCATGTGCCTGTGTCCATCT	AAGAGAAACCCTCAAACGCA	GTTCCTTATCAGGTGACA	DIK2634	17.6	0.04	15	88.7	85.6	Y	Y
10267_116	MARC 10267-10268	BV105293	28448207	C/T	116	TTCTGTGCATTGACTGCTCC	CCGGATCTTCTCTCGGTACA	AGATTTTCCCAGAGCAAA	BMS820	6.6	0	15	99.5	93.2	N	Y
7537_181	MARC 7537-7538	BV104222	28450989	A/C	181	TCCTTTAATGCCACGTGAGG	CAGGACCAGCTCCAGGTAGA	GTCCCAGATCTCAGAGAG	BMS820	16.1	0.01	15	99.5	102.4	Y	Y
11599_289	MARC 11599-11600	BV104765	28448343	C/G	289	GCACTGAAAATGACATCCGA	CCTTGATAGCTGTCTGTGCC	CCAATTCCCCCAAGGAAT	BMS820	10.2	0.02	15	99.5	102.4	N	Y
12213_282	MARC 12213-12214	BV103783	28452127	A/G	282	CTTCGTGGCTGAAGATGTGA	GAACTCCCACTGAGACTCGC	TAGAAAAACACCTCTCAT	DIK2374	11	0.04	15	106.8	104.6	Y	Y
14487_201	MARC 14487-14488	BV105654	28448644	C/T	201	GAGGACATGCTGGAGAGTGG	ATGAACATGTCGTGCAGCTC	TCCCACCCCCCAACCCCA	BMS429	5.7	0	15	111.1	111.1	N	Y
7579_450	MARC 7579-7580	BV104274	28450343	C/T	450	TTCTCCGTCTCGTGTATCACC	GGGAGTGAAGAAGAAACTCCG	ATGTTTGTATGTTTCAAA	Z27076	7	0.11	15	69		N	Y
10475_83	MARC 10475-10476	BV106037	28450750	C/T	83	ATTGGGAAAGGTGGATGGA	CAGAATTTAGTGTATCCCATAATGC	GCAACTCAAATTCGTCCA	BB702	13.5	0.03	15	19.6		Y	N
14011_W	MARC 12435-12436	BV104684				GCTGCCCGAAGTCACCAAG	AAGCCTCGGTTGTCCACCAT	TACTCTAGGGGACTGGGTGC	DIK2313	14.7	0.02	15	58.7			Y
10063_66	MARC 10063-10064	BV105084	28451979	C/T	66	CTTCTTGGGAACTTGGGACA	CGTGCATGTATAAAAATCATTAGCA	CCACATACTGCCTGGACA	BM6430	22	0	16	8.5	7.4	Y	N
10561_259	MARC 10561-10562	BV105841	28450760	A/G	259	AATGCTGACTTGGGTCTTCG	CTCAATGTGGAGGCTGTGAA	GGAAATCCAATGAAAAAC	HUJ614	5.1	0	16	14.2	14.2	Y	N
21817_224	MARC 21817-21818	BV103834			223	TGAGGGAGTTTGAGGTCCTG	GTTCTCGGGGCTCTCCAG	CTGACCTCAAACTGAGCC	HUJ614	25.3	0	16	14.2	14.2	Y	N
7509_231	MARC 7509-7510	BV104128	28451043	A/G	231	TAAAAGATCCTGGCAGTGGC	GCCTGGCTCCTTCTACGAGT	AGACCTGAGGAAAGAGAA	DIK116	11.6	0.03	16	37.2	42.7	Y	N
10177_253	MARC 10177-10178	BV104687	28448173	G/T	253	TGCAGCAGAAAATCCTGGTA	CTGTGGAGCTCTCTGCAACA	AAAGCAATTTACCTTACA	IDVGA-68	17.3	0.02	16	45	46.8	N	Y
21544_443	MARC 21544-21545	BV104061	28449239	A/G	443	GATGCAAAGCTGGATTCACA	CAAGGGTTGGAGCAGTTCAT	CAATTGTTCAGCATACCTG	BMS1185	8	0.03	16	52.2	50.4	N	Y
10545_260	MARC 10545-10546	BV105844	28448285	C/T	260	AGTTATAGCTGAAGGCAGCAAC	TGAGGCAAAGATAACCAGCC	TATATATACAATAGTGAA	BMS1185	17.3	0.02	16	52.2	54.1	N	Y
17911_412	MARC 17911-17912	BV104979			345	TTCCGTTCCATCTCCTTGTC	ACCCCTTCCACTAAGGCTTC	TCAGTCCAGAGGCTGTC	BMS1185	14.1	0.02	16	52.2	54.1	N	Y
26194_309	MARC 26194-26195	BV105404	28451378	G/T		GACAGACCTGTTCCACCACA	GTGGGTGGTCTGGTAGCTGT	CAGCGGGATGATGTTTTC	BMS1185	25	0	16	52.2	54.1	Y	Y
24023_131	MARC 24023-24024	BV104409	28449444	C/T	131	AAGGCTGGTGCTGTGGAG	GTAAACCTCTGCTCCGATGC	AGAGAGGAGTATAGCTCC	DIK584	16.4	0.02	16	57.5	56.3	N	Y
16817_175	MARC 16817-16818	BV105565	28448897	C/T	175	GGTGACCAGGTGAAACGG	AAGTCCCAGCCCCAAGACT	CGTCCAGCTACTCCACTC	DIK584	9.3	0	16	57.5	56.3	N	Y
16443_117	MARC 16443-16444	BV103902	28448817	C/T	117	GCAGCACAAAGTCGCCAA	TTCGTGTGGGATGTTCTTCA	CAGCTCCCCTTCTGCCCC	DIK4456	6	0	16	77.6	57.5	N	Y
12221_54	MARC 12221-12222	BV103787	28452128	C/T	54	GGTCGGCTGACTCACTCTTC	AGCCCTCGTCTATCTTGCAG	GGCTCGTGCAGGTACCTC	DIK584	9.4	0.03	16	57.5	59.3	Y	N
10505_595	MARC 10505-10506	BV106068				ACCGTTGGCCATGTTGTAGT	ATGGACAGGTGCTGGTCTTC	TTTGCATATGCCCAAGAG	DIK4455	11.1	0	16	62.3	62.3	Y	N
23619_143	MARC 23619-23620	BV105598	28449370	A/G	143	CTTCTTCCTCCACTTGGCTG	AGGCGGCAGGGATCATTA	CCAGGAGGTCAGGGGCCA	DIK4455	8.1	0	16	62.3	62.3	N	Y
13949_185	MARC 13949-13950	BV104567	28448603	A/G	185	TAGGTGAAAAGCGCGGAGT	CAGCTGAGCAGCCAGGAT	GGTCTGCAGGCAGCCGAG	DIK4455	6.3	0.04	16	62.3	64.5	N	Y
26206_339	MARC 26206-26207	BV105465				CATGAACGACTGGCTCAAGA	AACAGGATCCACAGGGAGC	TTAGAGCTGGTTGTGAGAT	BM1706	10.6	0.1	16	80.1	71	Y	Y
13843_431	MARC 13843-13844	BV104447	28450655	A/G	431	TAGACGTCCTGCAGTTGGTG	TCTTGAGAGGGCTTTTGGTG	TCGAGAGTTCATGTTACG	INRA48	17.8	0.02	16	71	72.3	Y	Y
17901_339	MARC 17901-17902	BV104520	28451202	C/G	339	TGCCATCAACCAGACCATAA	TCCTGGTCAGCATCTTCTTG	GGGGAGAGTTACTGAAA	BM1706	16.9	0.07	16	80.1	73.1	Y	Y
5089_396	MARC 5089-5090	BV104037			389	CATCCACGCATAGCAATCAG	TCAACAGTGGCATTACCTGAA	GTCTTTACAGTAATGCTC	DIK4456	11.4	0	16	77.6	77.6	Y	Y
21650_312	MARC 21650-21651	BV104957	28449276	A/T	312	CTCCTCTCAAATCCTGCGTC	ATGCAGAATGAGCAGCTTGA	AGAGGTTAAAGGACATACTG	BM1706	15.5	0.01	16	80.1	81.6	N	Y
3473_1	MARC 3473-3474	BV104377				TTCCCAGCCTACCTGCAC	AGTAGCCAGCCCCGTTGT	GGGTTTGGGAGACTGCTA	MB103	15.5	0.02	16	88.8	82.8	Y	N
24336_623	MARC 24336-24337	BV104946	28449504	A/C	623	GAGTTGAGATCTGCAGGCG	AGAGAAGCAGCCACCATTTG	GCACACAGGCTGATGGAT	BMS462	14.5	0.03	16	95.9	90.4	N	Y
17267_230	MARC 17267-17268	BV104067	28448974	C/T	230	AATACCTCCTCCCCATCCTG	AGGCCATTTCTCTTCCGATT	TGCCCTTTTTGAAAACCC	MB103	7.8	0	16	88.8	90.4	N	Y
12209_290	MARC 12209-12210	BV104420	28448468	C/T	290	CCCGACCTTTGAACTTCTCA	TAGTTGAGCTTGGCACCTCC	AGCGGCGAGACCTGAAAG	BMS462	8.1	0	16	95.9	94.9	N	Y
9713_97	MARC 9713-9714	BV103756	28450516	C/T	97	CATCAAGCAGCAGATGGAGA	GCGTGATGGTGTCACAGTTT	AGGAGGCAGGGAGCCTGG	BMS462	7.5	0	16	95.9	94.9	N	Y
14411_310	MARC 14411-14412	BV104489	28450677	A/G	310	TTGATTGCACTGGTCACCTC	ATTCACAATGGCCTTTCCCT	CATGGTAACAGATGGTTT	BMS462	22.6	0	16	95.9	95.9	Y	N
16823_207	MARC 16823-16824	BV105580	28448899	C/T	207	GCGAGCCATCATCAAGAAG	GGGCCGGTACCCATAATACT	GCCAGTCCTCTGGCCACA	BMS462	5.1	0.1	16	95.9		N	Y
10343_301	MARC 10343-10344	BV105314	28448230	C/T	301	AAACAGTATGTGGAGACTCACTGG	ACATCTCCGCTCACCAGC	TCTAATAAAATTCCAGCT	BMS462	3.1	0.13	16	95.9		N	Y
26182_336	MARC 26182-26183	BV105476	28449589	C/T		AGCCAATAAGCTGGTGATGG	CTGCTGGTCACGGAATCTG	GTTGCTTTTTCCTGGGCT	BMS357	7.4	0.03	16	2.7			Y
8163_378	MARC 8163-8164	BV105862	28450452	C/T	378	GCCTCTTCTCCACAGGACAT	GAGCAGGACAGTGGCAAAAG	CAATGATGTGTGCACGCT	DIK4384	8.8	0.03	17	10.3	5.5	N	Y
39021_967	MARC 39021-39022	BV445878			967	AGCTTCCTCACACAACAAAGC	TCTCCAAATTCATTGTACATCCA	GAGGTCTGACGGAATGTG	DIK4665	16.7	0.04	17	21.4	26.3	Y	Y
10627_201	MARC 10627-10628	BV105924	28448297	A/G	201	TTAACCTGCTTCATCCCTGG	CAGAAAAACGATACCTTCCTGG	GTTACACTTGGCCTTCAC	DIK5322	19.3	0	17	35	35.5	N	Y
39067_740	MARC 39067-39068	BV446227				TGAATCATTGCTCTGATGTAGTCA	TCTCAATTCCTGCCACTTCC	CTCCAGGTCTTCCCAAC	BMS1101	22.3	0.01	17	38.9	40.6	N	Y
11465_164	MARC 11465-11466	BV104690	28448304	C/T	164	TAAAGAGGCCAACCAGGACA	GATCTCCTCCTCAGGCTCG	GACACAGGGTAGCTGTTC	DIK2747	10.5	0	17	64.2	65	N	Y
15347_297	MARC 15347-15348	BV105743	28448697	A/G	297	CAGAGAACTTGTACGTGGCG	GCTGCTGGAAGTCTTTAGGG	TCATCGAAAAAATGA	BM8125	9.6	0	17	67.1	67.9	N	Y
5211_77	MARC 5211-5212	BV104044			156	CATGATTAAAATGGTGGCCC	CAGTGGGTGGTCACTGCTC	CTCCTGTAAACTAACAGC	BM8125	18.4	0.04	17	67.1	71	Y	N
21323_827	MARC 21323-21324	BV105437	28449208	A/G		CCAGCCAACTATCCCAATGA	GGGGAGGAGTTAGGAGAGGA	AGAAAACAGCACACTCCATCTA	BM1862	17.9	0.02	17	82	78		Y
7307_245	MARC 7307-7308	BV105995	28451025	C/T	245	CCATCTGTTCCATCAGTGGT	ACCAGTGTAAGGCCCCAAAG	TGTGGAGAGCAGGGCCCG	INRA025	5.1	0	17	82.9	81.9	Y	N
16392_226	MARC 16392-16393	BV105661	28448792	C/G	226	CACCGACAGATCCTTGCAT	GCGTAGGTCACAGCACAGTC	GAAATTGGGGTGGCGACC	INRA025	17.3	0.02	17	82.9	85.2	N	Y
5313_284	MARC 5313-5314	BV104214			312	CAGGCCATCAAGGATTTCAA	GCTCCGAACTTTAGCACCT	GAAGATGAGAAGGCTCCT	INRA025	6.6	0	17	82.9	85.2	N	Y
7673_252	MARC 7673-7674	BV104009	28450795	C/G	252	TGCATAGTCGATCCATGAGC	TGAGACCATGACCTCTGTGG	TTATTGTTGAGTTCCTAC	MNB-52	18	0.04	17	88.7	85.2	Y	Y
7671_538	MARC 7671-7672	BV104008	28450372	C/G	538	CTGCTTGCGGGTGTTTCC	GATCTCTCATGCTGTGCGTC	CGCAAGAGGTGCTGTGAC	INRA025	9.6	0	17	82.9	85.2	N	Y
5583_336	MARC 5583-5584				336	AGGCAGACCGGTATTTTGTG	GAAGGTGAGAAAAACGCTGC	AAACAGTAATTCCAACCA	MNB-52	7.7	0.1	17	88.7	93.2	Y	N
26122_524	MARC 26122-26123	BV104998	28449556	C/T	524	CGGTGGCTAACGAGCTAGAG	AAATGTTGGGACTGGATTGG	GGCCTTTACTGCCAACTC	MNB-52	9.9	0	17	88.7	93.2	N	Y
9679_265	MARC 9679-9680	BV103747	28452511	A/G	265	AGGGTCAACTTCTTTGGCCT	GCAGGTAATTGGGGTCCTC	CCTGACCCATTTGCTGAC	MNB-52	7.1	0.05	17	88.7	93.2	Y	N
10505_608	MARC 10505-10506	BV106068	28450753	C/T	608	ACCGTTGGCCATGTTGTAGT	ATGGACAGGTGCTGGTCTTC	GATCCCTACTCCAGGCCT	MNB-52	10.3	0.07	17	88.7	93.2	Y	Y
14497_510	MARC 14497-14498	BV105749	28448646	A/G	510	ATGAGGCCAAGGCTCTGTT	TGCCTCTTCAGCATCTCCTT	CTCAGGAGTGATGGGATT	MS2263	14.9	0.02	17	95.2	93.9	N	Y
4065_175	MARC 4065-4066	BV106184			214	CTGAGGTTCTTCCTGAACCG	AGCTGGGCATTCACTGAGTC	GGATCGTGTCCTGGGACA	MS2263	16.1	0.02	17	95.2	94.5	N	Y
9612_571	MARC 9612-9613	BV105951	28450497	C/T	571	CATAACTGAAAAGTCCAGGGGA	GCTCATGCCGACTGAGTTTA	CGGAGAATGAAGCCAGTA	MS2263	17.3	0.02	17	95.2	94.5	N	Y
4347_311	MARC 4347-4348	BV106310				CAACACGACAACCAAGACCA	TGGATGATGAAGAGGAGAAGG	TCCTCGAACTGTCACTCC	MS2263	18.7	0	17	95.2	95.2		Y
21495_873	MARC 21495-21496	BV105459	28449223	A/G		GCACTGGCTGGTGAACAAC	CACCAGAGGCGTGTGTAATG	CTCCGACCATGTGTTTCCA	MS2263	9.9	0	17	95.2	95.2		Y
17043_220	MARC 17043-17044	BV105402	28451257	A/G	220	CTACCACCACTCTGCCGTG	TGGCCAGTTGCAAACTTGTAT	AGCTGATGGGCTGCAGGG	MS2263	11.5	0.06	17	95.2	96.8	Y	Y
39045_239	MARC 39045-39046	BV446140				GACCCCAGTGAAGATTTCTAGG	GATGCTCTCGGTTACACATGA	CAGCCAGAAAGAGAGTCAA	BMS1101	12	0.14	17	38.9		Y	Y
39059_798	MARC 39059-39060	BV446211			798	TGAGCAAATTTTATAAAGGCATTG	TGAAATTGGGGATTCACTTTG	CTCATGAAGTTTTTAGACAAC	BMS1101	28.1	0.03	17	38.9		Y	Y
4583_228	MARC 4583-4584	BV103871			380	CCGCGCTCACCAACTACT	GATGAGGTTGAAGCCGTTGT	CACACACGCTGTCTCCGA	MS2263	6.4	0.06	17	95.2		Y	Y
12079_326	MARC 12079-12080	BV105279	28448425	A/G	326	GCGCTCATCAAGTGGCTATAC	AGAACACCTGCCACTGCTG	GCAGGAGTGGACATGGGC	DIK1099	7.8	0	18	18.5	18.5	N	Y
13783_114	MARC 13783-13784	BV105618	28448545	C/T	114	CTTGGCTTAGGTCGAAGTGC	AGCTGAGAATTTGGAATGATTG	TTTTTAATATTTACTGTT	BMS2213	9	0	18	24.5	20.7	N	Y
16737_157	MARC 16737-16738	BV104512				GCAGGGTGTTCCTCAGCTAC	GTGACTTCTCCTCCGCTCTG	GCGAGGCGCGGTCTCGCC				18		21.8	N
6359_289	MARC 6359-6360	BV104895	28450145	C/T	289	TGTGGCAGTGATCTGGGATA	CCCGACAAAACAATGTCAAA	TTCTTCTTTCTTATTACT	BMS2213	10.6	0.02	18	24.5	27.6	N	Y
10217_340	MARC 10217-10218	BV105648				TGAAGAGGTTGGTAAACCCAT	GTACATCATCCAGGCGGG	CAAAAGTTTCCCTTGCTC	DIK4792	11.1	0	18	32.2	30.8	Y	Y
20754_162	MARC 20754-20755	BV105068	28449156	A/G	162	CCTCCCACCTACTTTGAGCC	GCTTGGTATTCCATGTCAAGA	CTAGTACCCTGACCAGGA	BMS2213	14.7	0.02	18	24.5	30.8	N	Y
7875_439	MARC 7875-7876	BV104089	28450385	A/G	439	TCCCAGTGTTTTCTTTGGG	CCCTGGTGCTAGAGATTGAA	TAAATATTAATAACTAAG	DIK4792	10.2	0.02	18	32.2	33.2	N	Y
5477_185	MARC 5477-5478	BV104720	28450870	A/G	185	ATCCAGACGAGAAGTCCGTG	TCTGGCTCTCCCAGACTGAT	GGCCAGTGGACTCTGCCT	DIK4792	11.7	0.02	18	32.2	33.2	Y	Y
10029_268	MARC 10029-10030	BV105173	28448149	C/G	268	CGTCCGCTATATCGAGGTGT	AGTGCTCCGGAAGAGTTCAA	TCTAGTGATGTGCCTTGG	MNB-27	20.5	0	18	44	44	N	Y
16789_139	MARC 16789-16790	BV103831	28448885	A/G	139	TTCCTGCTGAAGATGCACAC	CCAGTGGGGAGAGGAGAAAT	AGACTCCAGTTCTTTTTA	BMS2914	6	0	18	51.2	44	N	Y
17527_101	MARC 17527-17528	BV105139	28452058	A/G		CCGCTTGTAGAAAGGGAGTG	CGACCACCTCACCTACTTCC	CCGCAGGGAGCAGTAGC	MNB-27	26.2	0.01	18	44	44.6	Y	Y
21143_108	MARC 21143-21144	BV104522	28451175	C/G	108	ACTCTGATTAGGTCCTGGGC	GGACAAGAAAGGCTGCCA	ACACTCCCAACTGCATCT	BMS2914	16.1	0.03	18	51.2	47.8	Y	Y
12099_476	MARC 12099-12100	BV105092	28448439	C/G	476	GTTCTCCACTCCAGAGCAGG	TCACAGAAGATGGCCGCT	ACTGCTGATTTGGACTTT	DIK4232	3	0	18	64	50.8	N	Y
10291_128	MARC 10291-10292	BV105167	28448218	C/T	128	CATGGGTCAGTCCGTTCTTC	ACATGGTCCCAGTGTTTTGG	CAGATGGCACCTAAACCA	DIK2804	7.5	0	18	54.1	54.1	N	Y
16429_165	MARC 16429-16430	BV104534	28448802	C/G	165	AGCAACGCCTTCGACTTCT	TGTACACGAAGGTCACCAGG	GGAGAGGCGGCCTCCCCG	BMS2639	15.4	0	18	56.7	56.7	N	Y
12245_259	MARC 12245-12246	BV105445			266	TCGAAGTGGCTGAGAAATACC	GCATGGTAGAAGCTGGACAC	CCAAGGCTGTGGGAAATG	BMS2639	21.4	0	18	56.7	56.7	Y	Y
21163_405	MARC 21163-21164	BV105483				CTCTACGCGTCTTCCCACTC	ACAGAAGCTTGTCAGGGTGC	GGCACTATAGAATAAGAA	BMS2639	11.4	0.02	18	56.7	60.6	Y	N
10269_731	MARC 10269-10270	BV105307	28448210	A/G	731	CAGGGCAGGCTCATCAAG	AGACGAGGCCCTGATAGACA	AGTCAGCCGCGCAGGGGT	DIK4232	12.6	0	18	64	60.6	N	Y
8055_599	MARC 8055-8056	BV106025	28450819	C/G	599	CTCTTGCACACCTGATCTCG	CCTGTGACAACATCCTGGC	CCTCTGCCCCTTGTCCAA	DIK4232	14.9	0.02	18	64	60.8	Y	Y
9953_174	MARC 9953-9954	BV106286	28450547	C/G	174	GCAGTGAGACCAATGACCCT	ATGTTCTCCTCGTCTGGTCG	TACAGGGCCCACCGTACT	DIK4232	14.5	0	18	64	60.8	N	Y
21491_262	MARC 21491-21492	BV105458	28449218	A/T	262	ACAATACCATCCGCTTCTGG	AGGTGCTGGATGTCGTTCTC	TTTCCTTTGAGTCAGCTCCT	DIK4232	20.2	0	18	64	60.8	N	Y
7271_402	MARC 7271-7272	BV105944			300	TCCTCCAGGCCTTCTCCT	GTACGGCATCCTGTCCATC	CCTCCTGATCCTTGCCTG	DIK4232	19.6	0	18	64	60.8	N	Y
21690_390	MARC 21690-21691	BV104029	28449294	G/T	390	GTATCATGAGGCCACCGACT	ACCTGGTAGAGCAGCACGTC	CAGGTTTCCTGCTCTCAC	DIK4232	9.6	0	18	64	60.8	N	Y
4171_172	MARC 4171-4172	BV106225			823	AAAAGATGTCAACCAGCAGGA	CAGTTCTCATCGTAGGGAGCA	CACAACAGGAAAAATACT	DIK4232	25.3	0.01	18	64	63.5	Y	Y
8053_399	MARC 8053-8054	BV106024	28450426	C/T	399	AGGTGCCCATGATGATAAGG	GGTGACTCCCAAGTGTGAGAA	GGGCAGTGGGGAATAGGC	DIK4234	13.2	0.02	18	68.4	64	N	Y
16195_350	MARC 16195-16196	BV105576	28448787	C/G	350	GATCATCTGTGTGCTGGTGG	CTGCCATTGAGAAAGGCTTC	TCCTAATTCTGCTTTTCT	DIK4232	6.3	0	18	64	64	N	Y
17721_321	MARC 17721-17722	BV104049	28449066	A/G	321	AGCTCAACTCCAAGCGCTAC	TTTAGTGAGCGAATGATGCC	TGTGACCATGAAGAGATAAT	DIK4232	9.9	0	18	64	64	N	Y
24308_491	MARC 24308-24309	BV104931	28449492	C/T	491	GCAGCTTCTTCTGGTCCTTG	AAGATCGTGAAGCAGAAGGC	CACCCGTGGAATGAATGA	DIK4232	6.3	0	18	64	64	N	Y
14767_547	MARC 14767-14768	BV105763	28448647	C/G	547	AGCGCGTAGAAGCTGCAT	CCGAAGCGGTACGTGTACTT	TAGGCAAAGTGCTGATGG	DIK4232	4.2	0	18	64	64	N	Y
14429_306	MARC 14429-14430	BV104606	28450680	G/T	306	GACCATCCAGGGTGCTAGG	TACATAGAGTGTGCGCCTGC	ATAAACTAAGGAATTACC	DIK4232	14.6	0.02	18	64	64.4	Y	Y
16771_386	MARC 16771-16772	BV103823	28448865	C/T	386	GACACACCATTGCCCTCTCT	TACAGCACTGGCTTGCTCAC	CGGCAGCGGGAACGGTTC	DIK4232	9	0	18	64	68.1	N	Y
8057_535	MARC 8057-8058	BV106038	28450430	C/T	535	CACCTGTCCAGTGGCGAT	GGCATTACCTGGGACACAAC	CCAAGAGAACACACCCAT	DIK4234	19.6	0	18	68.4	68.4	N	Y
23995_141	MARC 23995-23996	BV104556	28449431	A/G	141	TGGCCATCAGCTCCAAGT	GGTGAAGAAGGCCACGATG	CCTCCCCACTCCCCATCA	DIK4234	19	0	18	68.4	68.4	N	Y
12287_68	MARC 12287-12288	BV105595	28448500	C/T	68	CCCCCAACTTTACTGCGAC	AGCAGGGTTGCTTCTCCTC	CGTTTCTCTTTGGAGGCA	DIK4232	9.3	0	18	64	68.4	N	Y
26184_913	MARC 26184-26185	BV105573	28449597	A/T	479	TGGCCGTGACCTCATTAACT	TCCATTACGCAGGAAGGTGT	TGCAGGACAGAGGTAGG	DIK4232	9.9	0	18	64	68.4	N	Y
5519_460	MARC 5519-5520	BV104848	28449985	C/T	460	GGACGTGGCAGACCTGATAG	TTGACAACGGCGACATACAG	GTGGATGATAACTCGCTA	DIK4232	9	0	18	64	68.4	N	Y
16138_259	MARC 16138-16139	BV105637	28448767	A/G		CGCTCCAGGAACTCACTGAT	CTCATACTGGGCAGAGCACA	GACGTACAGGAAGTCCTG	DIK4232	9.9	0	18	64	68.4		Y
5521_477	MARC 5521-5522	BV104849	28449987	A/G	477	CTCAACGGTTTACCCTCGG	GAGCCACGATCCACAAAGTC	TGTTCATACCTGGGATGA	DIK4234	19.3	0	18	68.4	68.4	N	Y
7627_293	MARC 7627-7628	BV104358	28450359	A/G	293	AAGGAGGAATCCCAGGCTAA	AGATTCTGCAGGGGAGGT	GGGGCGGACAGATAAGAG	DIK4234	19.3	0	18	68.4	68.4	N	Y
11775_623	MARC 11775-11776	BV103922	28448363	A/G	623	GGGGTTTGCACTCCTCCT	TGAGGTTGGACACAGTCTCG	CTGGGAGCCCGATGACCC	DIK4232	18.7	0	18	64	72.6	N	Y
6966_196	MARC 6966-6967	BV106265	28450198	A/G	196	GGACCAGTTCCAGATTCGTG	AGTACTTGGCGACTTGGACC	CCTCCCCCTCCGGCTGGC	DIK4232	11.4	0	18	64	72.6	N	Y
9833_198	MARC 9833-9834	BV103844	28450528	A/G	198	CCATCCTGTCTCTCAACGGT	AAGCACAAAGTCTCCCTCCA	GCAGTGGGTCCGGGGAGA	RM128	9.9	0	18	76.4	76.4	N	Y
9701_152	MARC 9701-9702	BV103751	28450513	C/T	152	GAAAGCGAAATGGAGGATGA	GCCCTGAAAGGAGAGATTTG	CAGGACCTCCATTCCTCA	RM128	19.3	0	18	76.4	77.3	N	Y
4141_3	MARC 4141-4142	BV106206			91	TGCTGCCCTCAAGGTTGT	TTCTCGATGTTCTTTTCGGC	GGGAGGGTGCACTTAGGG	RM128	12.9	0	18	76.4	77.3	N	Y
23449_534	MARC 23449-23450	BV105684	28449345	C/T	534	CCAAGTCCAAGAAGGTGCAG	AGGTAGCGCAGGTTGGTCT	TGCCGTGACTCGTGGGCG	DIK4232	6.9	0	18	64	79.6	N	Y
23626_331	MARC 23626-23627	BV105627	28449377	C/T	331	GCTCTTCACGCAGATCCTTC	GTGGTGGGAGGCACTGAA	TGTCCTGACCCCTCCTCT	BM2078	15.1	0	18	79.6	79.6	N	Y
8065_110	MARC 8065-8066	BV106041	28450431	G/T	110	GTTCCTGTAGCGGTTTTTGC	CTGGAGAAACGAGAGGGACA	GCCCCTGCGGGGCTGAGC	BM2078	14.5	0.03	18	79.6	81.1	N	Y
16511_360	MARC 16511-16512	BV104023			367	AGGATATGGTGGCCCTCACT	CGGGTAGGCACTTCTCTTTG	CGAGGGGTCGTGTGGGCC	BM2078	14.3	0.04	18	79.6	82.9	Y	Y
7281_348	MARC 7281-7282	BV105961	28450283	G/T	348	ACAGCGGAGAACTTGGTGTC	TGACCTGAAGGAGGAGGATG	CCGAAGAGCCCCTGGACC	DIK4013	9.6	0	18	87.8	87.8	N	Y
15958_248a	MARC 15958-15959	BV105266	28451989	A/C		AACCATAAAACAGCCATGCAG	GTCTTACATCAGCGTCAGGC	GGTACGAGCTTGGAAGA	BMS2639	27.7	0.03	18	56.7		Y	Y
17823_134	MARC 17823-17824	BV105082				CGACTCTTGAAGGGCTCTCT	AGCTCCACTCTCAGTACCACG	CCACCATAAAGCTGCTG	MNB-27	19.1	0.02	18	44		Y	N
10421_138	MARC 10421-10422	BV105986	28450741	A/G	138	GACCCGAACAATAAAGCGAA	ACTGCCTCACCAGCTTGTCT	TTTGTCCCTTGCCTGTGT	DIK4232	16	0.04	18	64		Y	Y
14833_393	MARC 14833-14834	BV105800	28448671	A/G	393	TAGCTTTGGTGGCAGAATCA	CTGGTTCCAGACTTTGGTCAG	GATCTCTTTGTATGGCCA	DIK4410	8.4	0	19	20.4	20.4	N	Y
10509_473	MARC 10509-10510	BV106069	28448279	A/G	473	CCTGGATTTTCTGTTGGCAT	GCCAAGTCGCTCAACTTCAT	ATCTCAACACATGCCTGC	DIK4410	11.7	0.02	19	20.4	21.4	N	Y
26164_539	MARC 26164-26165	BV105441	28451288	A/G	539	CACAGACTTCGGGCTGTTC	CAGCTGGTCCTCGTCCTTC	CATTCCCCCACTTGCCTT	INRABERN148	7.2	0	19	27.8	24.1	Y	N
12237_219	MARC 12237-12238	BV105810	28452197	C/T	219	TAGCACTGCAGCTAAGCCAG	CCTGGTCGAGGAAGATTACG	ATTGCTTCAGCAAGATAC	INRABERN148	24.6	0.01	19	27.8	29	Y	N
10321_376	MARC 10321-10322	BV105248	28452228	C/T	376	TGGTCCCAAGTACCTCTCCA	CTTCCAGCGTGCTTCTCTTC	ACACGAAAGAAGAACTCC	DIK5136	20.2	0	19	33.5	32.8	Y	N
14485_551	MARC 14485-14486	BV105653	28448643	G/T	551	GCAAAGGAAGCGGACATAGA	GGGTCTCTTGGAGCACCTTA	GCCTTCTGTGTCACTATA	DIK5136	16.3	0	19	33.5	33.5	N	Y
16105_328	MARC 16105-16106	BV105701	28451092	A/G	328	GTGCACAAAGACTTCCAGCC	TTCCCCACTGACAGGTCG	AGTGAGCTGTCCTAGAGG	DIK5136	11.5	0.02	19	33.5	35	Y	N
13939_467	MARC 13939-13940	BV104550	28450672	A/G	467	AGAAGTAACGGGCAGTCCCT	TAGGACTCCACTAGGACCCG	CCAACCCCAGCTAGTTTC	BMS1920	16.3	0.04	19	40.9	37.6	Y	Y
21814_396	MARC 21814-21815	BV104468	28451112	A/G	396	GAAGTGTCTGCGACCGTGTA	GTCCATCTTCTGCTCGATGA	AACAGGGTGGTGAGGAGC	BMS1920	9.7	0.03	19	40.9	37.6	Y	N
13791_160	MARC 13791-13792	BV103896	28448546	C/T	160	CCTGTGGCATCGTCCTCA	CGTCCTCAATTAGCACAGCA	GGGATGGTTGTTCCCGGA	BMS1920	16	0	19	40.9	39.1	N	Y
3218_169	MARC 3218-3219	BV104268			199	GGAGGGCAAAGAACAGAAGA	TAACACGACGTCAGCAGGC	TGCAAAGAACGTGGCTGG	BMS1920	22.4	0.02	19	40.9	40	Y	N
10105_440	MARC 10105-10106	BV104682	28448160	A/G	440	GGAAGTGAGTTTTCAGGCCA	GCCAAAGCCTGCCATAAAAT	GAGCTCCACCAATTCATC	BMS1920	9.6	0	19	40.9	40	N	Y
21865_167	MARC 21865-21866	BV104438	28449330	C/T	167	CTTCACCCGTGTCAACTGTC	GAGCTGCCTTCACAATCCTC	TGGGGGATAAACACAGGC	BMS1920	11.1	0	19	40.9	40.2	N	Y
16445_118	MARC 16445-16446	BV103903	28448818	A/G	118	GTCCTTCTGGTGCTGCTTTC	GCCGTTGCAGAGAGAAGAGA	GGCCTCCAACATGCCTTC	BMS1920	6.6	0	19	40.9	40.2	N	Y
24292_370	MARC 24292-24293	BV105022	28449482	C/T	370	CAATGTCCATTCTGCTGTGC	CTCCGAGGAGGAGGTAAAGG	GTAAGTGCTCCCTAAATG	BMS1920	17.2	0	19	40.9	40.3	N	Y
17067_295	MARC 17067-17068	BV105509	28448926	A/G	295	GCTGAGCTTTGGTATCCTGC	CTCACGAAGAGGTCTCCCAG	ATACTGGAGTGGGTTGCC	BMS2142	9.6	0	19	44.6	40.3	N	Y
13813_315	MARC 13813-13814	BV103930	28448549	A/G		GATGACGTAAGCCACCGATT	GGGTCCAGTAGCCACGAGT	ATCTCTACTCCTGAATCC	BMS1920	16.6	0	19	40.9	40.7		Y
15377_413	MARC 15377-15378	BV105003	28451696	C/T	240	GTAGTGGCCTTCACGTCCAT	AGCGCCTCCTCCTTCTCTAC	CCCAAAGGCCTGGACCCT	BMS2142	25.3	0.01	19	44.6	44.3	Y	N
3128_1	MARC 3128-3129	BV104261				TCTGGAAGAGGAAGCTGTGG	TTCTCGTTGAAGTCAGGGCT	GCCCCTGTCCCCGAGGCC	BMS2503	9	0	19	52.7	52.7		Y
5779_266	MARC 5779-5780	BV104985				CGCACAGCTGATGTCGTC	GTGCTTGTTGAGGCGGAT	TGGAGGCACGGGCTGTGC	BMS650	11.1	0	19	58.4	53.5	Y	N
21684_327	MARC 21684-21685	BV104027	28451432	C/T		GCACTAAAATTGCTGGAGGC	GGCTACCCCAGTCAGTACCA	TTGAAGGCAGACAGGATG	BMS650	9	0	19	58.4	54.4	Y	N
16741_293	MARC 16741-16742	BV104936	28451114	C/T	293	ACCACATCCTGGGGAGTCT	ATGAGGGTCATCAGACAGGG	GCATGATGGCGCCATTTT	BMS650	16	0	19	58.4	58.4	Y	Y
9951_445	MARC 9951-9952	BV106273	28450546	A/G	445	GTACCTGTGGCCCTGCCT	CCGGAAGCAATTACATCGTC	TCACAGGGGCAGGGAGTC	BMS650	24.1	0	19	58.4	58.4	N	Y
23479_213	MARC 23479-23480	BV104907			259	CCACCTGCTCAAGAAGAGGA	TGATGGACATGACCGACAGT	AGATGTGAGTTGGGGCCT	DIK4608	8.4	0	19	76.4	61.1	Y	N
4041_1	MARC 4041-4042	BV106165			270	AGGACTCCGGACTAAGCTGG	CGGTACAAACACCACCTCCT	TTCGCTCACGCCGAGCAA	DIK4125	10.8	0	19	74.2	61.1	Y	N
4363_135	MARC 4363-4364	BV106098			261	GTCCGGGCCTTCAAGATGT	TTTGGCTCCTGTGTTGTCAG	GAGTTGGCAGGATCCAGT	STAT5B	7.5	0	19	66.3	64.3	N	Y
23527_93	MARC 23527-23528	BV105819	28449365	A/G	93	AGAATGAGGGCTCCTGGAAT	CTGCTTTCTCAGCCACACAA	GCTGAGGGCCAGTCCTAA	STAT5B	7.1	0.03	19	66.3	65.3	N	Y
16089_450	MARC 16089-16090	BV105220	28452161	C/T	450	TGCTGAGCTGTGGGATACTG	CCGTACATACACTCGGTCCC	GAGCACTTCCCCCCACCC	STAT5B	11.1	0	19	66.3	66.3	Y	N
12225_249	MARC 12225-12226	BV105464				TGGTCAGCATTTCCTCACTG	CATGGAGCAACTGTACACGC	AAAGAAATTCTATCCAAC	STAT5B	16.1	0.01	19	66.3	66.6	Y	N
5493_192	MARC 5493-5494	BV104798	28449979	C/T	192	CCACAAGGTGTTGCTCAGTG	CTCACTCAGATGTTCCACGC	CCTGGGGCTCAGTTCGCA	DIK4125	19.3	0	19	74.2	67.6	N	Y
26124_553	MARC 26124-26125	BV105011	28449558	A/G	553	GATGACACGGAAGTGGCTCT	ACGCCTCCTGACTCTTCTCA	GTGAAAAATGAAGCCAGGATAG	STAT5B	9.3	0	19	66.3	67.7	N	Y
21522_817	MARC 21522-21523	BV104056	28451363	C/T	817	GCCCAGGAGGAAGAAAGTG	TCGTACTCCTTGCCCTTCTG	CTTCTTCTCACCCGCTTA	STAT5B	11.7	0.02	19	66.3	68.8	Y	N
23993_509	MARC 23993-23994	BV104555	28449428	C/T	509	GGACAGCATCGTTCAAGGTT	GCTGTGGGGATGATCTGG	TGAGACCAACACTGCAAA	DIK4608	18.1	0	19	76.4	76.4	N	Y
15753_49	MARC 15753-15754	BV105214	28448737	A/G	49	GATCGACGAGGGAAGGTCTA	CGAATTTTGTTTCCTTTCCG	CCTCAATAACGGTAGGGA	DIK4125	10.2	0	19	74.2	76.4	N	Y
10099_486	MARC 10099-10100	BV104669	28450833	A/G	486	GGGTGTCCCAGTTTCTTCAG	GCAGGTTCATGATGGGGTAG	CCCCAGTTCAGGGTCCTC	CIOBT34	20.2	0	19	81.1	80.8	Y	Y
16803_532	MARC 16803-16804	BV105466	28448896	C/T	532	CTTCTACGTCACGGGCTGTC	TGTCTTCAGCACTACCTTCCC	CGAGCCCTGCAGGGAAAC	CIOBT34	15.7	0	19	81.1	80.8	N	Y
4025_662	MARC 4025-4026	BV106349			449	GGCTTGTTTCCCTCCTCAC	GGCAGAGCTGCTGTAGGAAA	GAACTGGGAGACTGTCTC	CIOBT34	4.5	0	19	81.1	80.8
10383_197	MARC 10383-10384	BV105172	28448242	C/T	197	CTGTCCTCGTCCACTCGG	TGGACCAAGGAGTCGTTCAT	TGGCCCTGCTTTGTGTTA	CIOBT34	9.6	0	19	81.1	81	N	Y
26150_521	MARC 26150-26151	BV105384			507	GCTCGAATGCTCCAAGACAG	AGCTGCATATTGAGCGGATT	AGCATGTGGACAGATAATGAC	ETH3	7.5	0	19	93.7	93.7	Y	N
21871_509	MARC 21871-21872	BV104022				CGCTCAGACAGCGTCCTC	CCATCGCCTTCTTGGGAG	ACTAATGATGGCCCTGCC	BMS2142	6.8	0.09	19	44.6		N
23481_647	MARC 23481-23482	BV105797	28451271	A/C	647	CCCCAGGTGTCCATAACATC	GCAAACCAAAGATCCGGTTA	TTTGCCTGGAGAATTCCA	INRABERN148	3	0.23	19	27.8		Y	Y
23519_361	MARC 23519-23520	BV104043			354	GAGATGGAGAATCGGGATGA	AGCACCTTCTGCTTGTCCTC	AGCACACATCCTGGCCAA	DIK5136	16.2	0.04	19	33.5		Y	Y
24051_373	MARC 24051-24052	BV103775	28451281	C/T	373	AGTATGGCTACGGTGGCAGT	AGGAGTAGCTGGGGGTCATT	CTGTGGCAGTCCCACCTG	INRABERN148	14.4	0.09	19	27.8		Y	N
21879_166	MARC 21879-21880	BV105076			167	TGACAAAGGGGTCAAAGGTG	GGTGAACAGGTTGCCTTGAT	CCTCTCTTCCCTCCCACC	DIK4608	7.7	0.03	19	76.4		Y	Y
12187_411	MARC 12187-12188	BV105446			480	ACACGGGCAAATAGCTGTG	TTGCTACAGGCCAATGACAG	TGCCTATTTAACTAGATC	DIK5273	14.8	0	20	12.6	12.6	Y	Y
15373_676	MARC 15373-15374	BV103939	28448704	C/T	676	CAAGCGTGCTCTCCAACATA	CCGAAATACCAGACAGTTTCC	TAAAAATTTTCAAACTTG	NRDIKM005	14.7	0.02	20	10.5	14.7	N	Y
15693_384	MARC 15693-15694	BV105276	28452109	C/T	384	ACCCAAAATGGAAATTCGAG	CCACCTACATCCCAAATGGT	CATTTCAGAGGAAAAATG	DIK2467	21.4	0.01	20	26.3	25.4	Y	Y
2ssep	MARC 1169-1170	BV104953			152	TTGGTTTGCCTTATTCCTTCC	TGTTCCACTTCAGGTAATGCC	CATTTGGTGGTAATTATAATA				20		36.5	Y	Y
15713_274	MARC 15713-15714	BV105292	28452122	A/C	274	TCTTGCTTGTTCCACTGCTG	CAGGATGGGACCGACATTAC	AATTATAAGGAACTCTGG	NRDIKM031	25	0	20	51.4	52.5	Y	N
21845_492	MARC 21845-21846	BV104601	28449325	C/T	492	TCCATGCACAGTAGTCCTGC	GGGCTATTTTGTTGTGGCAT	TAGCCCAGCAGGCTCCTC	AGLA29	11.1	0	20	55.1	52.5	N	Y
21512_233	MARC 21512-21513	BV105546	28449226	C/T	233	CCAAAAGTTCCACTGCCATT	CCAGCTGAGAAATTGCATCC	GCACTTGGGTCCTAGGG	AGLA29	8	0.03	20	55.1	52.5	N	Y
16427_213B	MARC 16427-16428	BV104519	28448799	C/T	213	GGGAGGTTTTCCTCTGGAAC	GAACTCTTTTCCCATTGCCA	TGTAAGTATTTTTTGATG	AGLA29	19.4	0.01	20	55.1	54.5	N	Y
40596_450	MARC 40596-40597	BV446042			450	TGGTTCCATCATAAATGGCTTA	CCCTTCCCCACAATTCTTTC	CTGGGAAGTTACACACTTTA	BMS703	14.2	0	20	60.4	58.9	N	Y
40558_384	MARC 40558-40559	BV445885			384	ACTGTTTCTGATGTGCTTGCT	TCAGGTACCAGTCCCTAAAAGG	AATTGCAGGAAACAGAAATACA	BMS703	8.7	0	20	60.4	60.4	N	N
9633_368	MARC 9633-9634	BV105953	28450498	C/G	368	CCGTTTGTATACCAGGTTGC	GATATCGGCACCTTGAGGAA	GGATGTCTGTTCTGCTCC	BMS703	10.5	0	20	60.4	60.4	N	Y
40625_505	MARC 40625-40626	BV445992			505	TGGTAACCTATAGCCCACAATTT	AAACCTTTTCTCACCACTGGA	AAGGTTTAGTAAGTACAATCA	BMS703	17.2	0.06	20	60.4		Y	N
40550_594	MARC 40550-40551	BV445871			594	GCCCAGGGCTGTTAATAGAG	TCTGTGAAACTTCCCCTGCT	TGAGACTTTTGAAAAGCCAA	NRDIKM029	13.7	0.09	20	76.5		Y	N
40520_144	MARC 40520-40521	BV446170			144	AGGTTGACCAGGAGATGGAA	AGGGAAACTGGGATGGAGAG	TCTTTACTCCTGGCCTGA	AGLA29	25.2	0.03	20	55.1		Y	N
17899_306	MARC 17899-17900	BV104963				GGGATGGTGCTGTACGAGTT	AAAGGTCGGGTCCTTCATCT	ATTACTCTGACACACCC	BM8115	8.7	0	21	0	3.5		Y
17853_468	MARC 17853-17854	BV104916				AGAAGAGGCACATCCAGCAG	GGGGGTGTGAAAGGACTGTT	TCCAGTCCTCAGCAGACTC	BP33	11.2	0.02	21	28.9	29.8	N	Y
5771_167	MARC 5771-5772	BV105179			203	CTGACCTTCCTTCGGACG	GATTGCTGAGGTTGGGGTAG	GGTGTGCCTCAAAGGGAC	MB005	12.6	0	21	32.3	30.1	Y	Y
12297_337	MARC 12297-12298	BV105659	28448503	A/G	337	GGGCTGGAACCCATCTTC	TCTCCAAAGCCAGGAGCA	CTTGCACAGAGAAGCCTT	BP33	13.8	0.02	21	28.9	30.1	N	Y
10265_358	MARC 10265-10266	BV105728	28452140	C/T	358	CTGGAGGGCATGAGGAAAT	GCCACTGCTCGTTGTAGGTT	CCGGGTGCTGAGGCAGCA	BP33	19.7	0.01	21	28.9	30.1	Y	N
17853_555	MARC 17853-17854	BV104916				AGAAGAGGCACATCCAGCAG	GGGGGTGTGAAAGGACTGTT	CTCGTCCCCAACCAGT	BP33	16.7	0.01	21	28.9	30.4	Y	Y
26132_753	MARC 26132-26133	BV105391	28449562	C/T	753	TCTACTGGACCGTGAGGGAC	ACCATCCTCTTCCAGGCTTT	GGGACCTCCCATTTTCC	DIK2842	10.2	0	21	43.4	30.4	N	Y
10331_180	MARC 10331-10332	BV105264	28448225	G/T	180	GGTGGAGCTGGCCAAGTAT	GGTCTTCACCATGCACGTC	TTTATGTATTTATGTTTG	BP33	15	0.02	21	28.9	32.3	N	Y
7213_341	MARC 7213-7214	BV106066	28451018	C/T	341	GTTCTTCCCGCGCTCAAT	GGGATACCTTACTGGATCGTGA	TCTAGAAGGAGGGGCTGT	DIK2842	16.1	0.02	21	43.4	34.3	Y	Y
21867_491	MARC 21867-21868	BV103799	28451238	A/C	491	GAACATTCTGCTGAGCTCCC	TCTACACGGGCATCGTACTG	TCCTGGGAAAAGGTGTGC	DIK2842	13.3	0.05	21	43.4	40.4	Y	Y
6899_117	MARC 6899-6900	BV106156	28452406	C/G	117	GGCTTTCGTTCAGTTTCTGG	ATAGTCTGGGTGGTGGATGG	CTACCCTACCTCAGGCCT	DIK3036	11.8	0.05	21	49.5	42	Y	N
6949_118	MARC 6949-6950	BV106248	28452428	C/G	118	CCCTACATGGCTTTCGTTCA	TTTCACCTGGATGACCTGCT	CTACCCTACCTCAGGCCT	DIK3036	5.5	0.06	21	49.5	42	Y	N
11797_321	MARC 11797-11798	BV103951	28448368	A/G		GGTGTGGGAGAAAATCATGG	GGCTAGAACCAGGTAATCTGC	CATGTGTGTTCACGTGTC	DIK2842	20.2	0	21	43.4	43.4		Y
14413_177	MARC 14413-14414	BV104490	28448612	C/T	177	AGATTTACGAGAGCTGGAATGC	AACATGAATCCTTCACAATAACAA	GCAAATGTTAAACCTGAC	DIK2842	8	0.03	21	43.4	46.5	N	Y
5759_215	MARC 5759-5760	BV104852			230	GGGGACCCGTGAGAATCTAT	GTGCTGTGGACACTGCTTGT	TGATCAAGCCTGGAGAGG	DIK2842	14.1	0.02	21	43.4	46.5	N	Y
10287_84	MARC 10287-10288	BV105165	28452187	C/T	84	ATTTCACCTAGCATGTCGCC	ATGTCTTTGCCCAACACGTC	CCAGCAGACGGGCAGACT	DIK2849	25.6	0	21	61.7	61.7	Y	Y
16161_344	MARC 16161-16162	BV105642	28448771	C/T	344	CAACGTGTTTGACATCCTCG	AATGCCACGGAGTAGACCAG	CCCTGTGAAGCACAAGTG	TGLA122	22.3	0	21	64.3	64.3	N	Y
15727_81	MARC 15727-15728	BV105149	28448720	C/G	81	ACGGGCATAGTGGTGATGAT	GAATTTCAATGATTCTGTGTCTCA	TAAAATTTTTAAATATCA	TGLA122	8.4	0	21	64.3	64.3	N	Y
10319_136	MARC 10319-10320	BV105247	28452227	C/T	136	GTCCCCTACCAAGGGAACG	CCTCCAGCTGATAGGAGCC	CTCTGGGCCAGCCTGCTG	AFZ1	17	0.01	21	69.3	67.5	Y	Y
11469_426	MARC 11469-11470	BV104691	28450705	A/G	426	TAAGGTCTCCTCCTCCAGCA	GTCCAAGAGGCACCTTGACT	CCCCTGGTGGAAAGTCTA	DIK4598	12.9	0.02	21	77.3	76	Y	Y
21843_294	MARC 21843-21844	BV104072				CGATGAAGAGGTGTACTTTGAGAA	AGGCGAGTACAGAGGCCAT	TGCCAGGACTAGATCTAA	MB005	13.4	0.09	21	32.3		Y	Y
5615_425	MARC 5615-5616				425	CTGCGAGACCCCAACTCTAC	CTGCTTGAGGCTTTTCAAGG	GAGGGGGAAGGGAGGCCC	PZ963	12.6	0.06	22	10.5	16.9	Y	Y
4121_272	MARC 4121-4122	BV106173			277	AGTTCATTGCCGCTGAGAAG	TGTGATGATGTTCCCCTTGA	CGCTTCCCAGCCCCTCCT	BMS742	8.7	0	22	18.4	18.4	N	Y
16103_162	MARC 16103-16104	BV105699	28451089	A/G	162	CCTGGAGCCCTACTTCGACT	CTCCAGCTTCACTGGCTTCT	TGGTGGCCAGCTGCCCCC	BMS742	22	0	22	18.4	18.4	Y	N
8127_273	MARC 8127-8128	BV105849	28450767	C/T		CCTTCAGCTCACTCATGGCT	TGGCATCAACTCTAAATCCTCA	ACCTGCACCATCCTTACA	BMS742	10.3	0.02	22	18.4	22.4	Y	N
26162_183	MARC 26162-26163	BV105428	28449575	C/T		TCGTCCTCTGAGTCCTCTGC	CATGTCTGGGAAAGAATCGG	TTGGGTGCCTCAGAGGG	AGLA13	11.4	0.02	22	31.3	26.6		Y
11959_590	MARC 11959-11960	BV105099		A/G	590	TTATTCAGGGCATTTTCCCA	TCCGATACTCTGTGCTCCGT	TTGTGTGATGTTCAGTCT	BM3628	19.3	0	22	47.2	43.3	N	Y
16439_265B	MARC 16439-16440	BV103900	28451060	C/-	266	TCACCTGGGATTTCTGATCC	GCTTGTTGTCGATCCCTGTT	TGTATTGAATATGTATTA	BMS875	8.7	0	22	64.2	62		Y
17013_174	MARC 17013-17014	BV105332	28448904	C/T	174	GGAACAGAAGTTAGCCACGC	TCCCATAACCTCTAACCGTGA	TATTTCTTAATGAACAAA	BMS875	9.9	0	22	64.2	64.2	N	Y
16128_679	MARC 16128-16129	BV105754	28448763	C/T	679	CTCACCCTGTCCCTTTTCAA	GGGTCTTCGGCCTCTATACC	CCAGTGGGATCTCATTAC	BMS875	9	0	22	64.2	64.2	N	Y
17771_795	MARC 17771-17772	BV104961	28451455	C/T		GGAGTATTTCAGCAGCGAGG	CGTCCTCTGAGAAGCTTTGG	GCCAATACCCCATGCAC	DIK4942	18.4	0	22	67	67		Y
5637_909	MARC 5637-5638	BV104722	28450017	A/G	909	AGAGTCAGGTGGTGGAGTGG	TTCAGGGCTCATATAGTACGGT	GTTGTTGATGGTATATAA	DIK4942	7.5	0	22	67	67	N	Y
8139_479	MARC 8139-8140	BV105854	28450445	C/G	479	ATGATGGCATTTTCTGGGC	CTGGCCATGTTTCGGTCTAT	ACATGGTTCTCGTCCTCT	DIK4942	6	0	22	67	67	N	Y
14437_170	MARC 14437-14438	BV104429	28448623	A/G	170	GCTGGTGAGGTACCACGTCT	CAGCACATCTACTCTCCGCA	GGGACCAAGGTGGTAGCC	DIK4685	6.9	0	22	77.1	70.8	N	Y
23666_450	MARC 23666-23667	BV104501	28451180	C/T	450	TGGAAGTCTTGTGGCTTGTG	TCAAAGGAGGCAAGCACAG	AGGAAGGGCAGGGCATAG	DIK4942	11.4	0.09	22	67	72	Y	N
24364_108	MARC 24364-24365	BV105761	28449525	G/T	108	ATGGAGCAAGAGGTGGTTTG	GCACCTGGGTCTTATCTGGA	CAGCAGACCCAGGGCTAC	DIK2398	13.7	0.05	22	79.5	72.8	N	Y
23652_313	MARC 23652-23653	BV104484	28449404	C/T		GACGTTGTGGACCAGGAACT	CATTCCATTCCCAGTTTGCT	AAGCAGGGCTCTCTAGAA	DIK2398	9.3	0	22	79.5	72.8		Y
10469_774	MARC 10469-10470	BV106035	28450749	A/G	774	TGAAGCTGAGTGGCAAGAGA	GAGATGCCAAAAGGAGACCA	GTAGCCCCCGCTAGAGAA	DIK4942	6.9	0.06	22	67	72.8	Y	Y
5611_248	MARC 5611-5612				248	TATGGCAATATACTCGCGTCC	TCTTTACTTCCCACTGGCCC	TTTAGTTTATGGTGACGA	DIK4685	5.7	0	22	77.1	72.8	N	Y
6547_219	MARC 6547-6548	BV106136				CAAGGTGATGAGGATGCTGG	GCTCCTCAATGTCGTCCTCT	AATAATCACACTCGCCTC	DIK4685	12	0	22	77.1	72.8		Y
8133_283	MARC 8133-8134	BV105851	28450440	C/T	283	CCAAGTGCGTACACATCCAG	CTGTCCTGCCACCTGATTG	GATGCTGAACAAGTCACC	DIK4685	10.2	0	22	77.1	72.8	N	Y
6333_376	MARC 6333-6334	BV104864	28450138	A/G	376	CACTGCTCCGCCTTCTCC	CCGACGTGCTGAGGATCT	AGAGACCCCACCCCTCAC	DIK2398	6.3	0	22	79.5	72.8	N	Y
5621_199	MARC 5621-5622	BV105379			471	AGGTGCAGAGAGAGGACGAG	GAAGTTGTGGGGAATGATGG	GTGAAGGCTGTGGTTCAG	DIK4942	9.1	0.02	22	67	72.8	Y	Y
8137_155	MARC 8137-8138	BV105853	28450443	C/T	155	AGCCACGTAGCAGCCCAA	GTCTGCTCCCCGACTTCTT	GATGAGGTGAAGGAGGGG	DIK2398	14	0.05	22	79.5	72.8	N	Y
5625_511	MARC 5625-5626	BV104896	28450014	A/C	511	TGTCAGGGGCACATATCAAG	AAGTTGGAGAGGGAGATGGC	CCTTCCCTTCATCTCCCC	DIK4942	4.5	0	22	67	72.8	N	Y
17691_208	MARC 17691-17692	BV105389	28449048	A/G	208	AAGGAAGTTGCCAAGAAGCA	CACATTGACTGAGACCGTGAA	GAGGCAACCAAGGCTCAGTGTG	DIK4685	9	0	22	77.1	76.3	N	Y
17209_489	MARC 17209-17210	BV104074				GCCCTCAGGAGCTAGTGAAC	GTTTCTTCGGTTCCGAGTCA	ACCCCGTTCTTGGCCTCA	DIK4942	3	0.14	22	67		Y	N
9967_354	MARC 9967-9968	BV104667	28450555	A/G	354	CACTCGTCCATTTTGCTCTG	TCACCTGTTGGATGATTGGA	ACTACGTGACACCCCCTC	NLBCMK15	8.7	0	23	0	0	N	Y
7223_462	MARC 7223-7224	BV106084	28450266	C/T	462	GGTGGAGGTAATCACGGAGA	CCGGATTGCCATTTATGAAC	TCAAGCCTCTAGTTCTGT	IOBT528	9.9	0	23	7.9	4.7	N	Y
6301_553	MARC 6301-6302	BV104678	28450124	C/T	553	AGCTAGTGTCCAAAATGCGG	AGGTGTCGATGGGGGTGT	CGGGGCGTGTTCAGGGCC	IOBT528	16.9	0	23	7.9	4.7	N	Y
9869_249	MARC 9869-9870	BV103856	28450540	A/G	249	CCAAAAAGAAGACGGTCAGG	GGGGTATGCAATGACTGTGG	CAAGTCAGTGATGGCTTC	IOBT528	10.2	0	23	7.9	4.7	N	Y
5793_255	MARC 5793-5794	BV104867			264	GTATCACCAGTGCCCACCA	CCGACAGCTTTCCTTTCTTG	AGGTCTTAAATGGGGTGG	BM47	9.6	0	23	13.9	16.1	N	Y
17239_387	MARC 17239-17240	BV105378	28448958	A/G	387	CGAGGAATGGCCACAAAG	ATCGGTCTTGCCAAACAAAG	TTACGGACGCCCTCTTGA	DIK4895	6.9	0	23	18	16.1	N	Y
17281_423	MARC 17281-17282	BV104069	28448977	A/G	423	CATACAGGTGTGATTTCCCCA	AGCTCCTCTGGGCACTTGTA	CCGCAGCCCCACTTCTGT	DIK4895	9	0	23	18	16.9	N	Y
23451_720	MARC 23451-23452	BV105685	28449347	A/G	720	CTTACTGCCAAGACCCTGGA	CAGAGAGCAGAGTATCCCGC	CCTCCTAGCCCAGGAGGC	DIK4895	17.5	0	23	18	20.7	N	Y
12161_557	MARC 12161-12162	BV104574	28448455	A/G		AGTGGCACACCGAAGCTC	AACTTCCTCTTGAAGCTTTTGC	TGGCTCCTCCATGCCCTC	DIK4895	15.4	0	23	18	20.7		Y
17829_416	MARC 17829-17830	BV104898				GACTCAGGAGCCTTCCAGTG	CTGTATTGCAGCTTCCGAGG	CATCAAATGTGAGAGCC	BM1815	16.9	0	23	24.2	24.2		Y
15357_342	MARC 15357-15358	BV105759	28452107	A/G	342	CCAACTCAGTGGAGGACCAT	GGCTTTGTTTCTGGATTTGG	TCTAATTTCAGTGGTTCC	BM1815	11.1	0	23	24.2	24.2	Y	Y
17245_221	MARC 17245-17246	BV104034	28448967	C/G	221	GGGACATGGCAACTCCAG	AGCCCGAGGTATCATCCATA	TTCTCTTTTTTGAGTCTT	BM1815	12.1	0.02	23	24.2	26.5	N	Y
6551_252	MARC 6551-6552	BV106137			229	TTCTCTGTTGAACTTCCTGCAA	CTCTCCCGGGTCACCTGT	TCTGATGTTTCAGGAGGA	DIK5065	4.5	0	23	31.2	28.3	N	Y
5267_285	MARC 5267-5268	BV106253			325	AGATGCTTTCCTGCACCTCA	CTGAGCTCTGTTTCTCCTTCG	GGAAGAGTTTGGCATCCA	DIK5065	6	0	23	31.2	30.8	N	Y
3939_6	MARC 3939-3940	BV106260			262	CGAGGAAGACCAGGGAATTT	CTCCTCGTACTGCTTGGCAT	GTACATCACCCTCACCTGC	MB026	11.1	0	23	42.7	39.9	N	Y
5847_213	MARC 5847-5848	BV104813			286	CCCCCTGAGGATGATTCTTT	AACATGCAGCTTCTGATCCC	CTAAATGGACAAGGGGCG	MB026	9	0	23	42.7	41.4	N	Y
21819_139	MARC 21819-21820	BV104469	28449312	A/G	139	TCCATCACCCACCAGGAC	AGGAGACCCAGGTCCAAAGT	GCCAGATTCCCCCATTCC	MB026	8.7	0	23	42.7	41.4	N	Y
5281_309	MARC 5281-5282	BV104142			290	TGGAAGTTCAGGGATCAGAGA	CTGGCTCTGAATGTCCTGCT	AGTGAGTGTCAGGAGGGG	MGTG7	8.4	0	23	48.9	41.4	N	Y
5849_150	MARC 5849-5850	BV104827			219	GGCCATCACATTTGTGTCAG	CTGGTGCGGTCTCCTGAAG	TTGACAAGTTTGACATCC	MB026	9.6	0	23	42.7	41.4	N	Y
4685_382	MARC 4685-4686	BV105894			398	GACTGGAGACGAGGAGGATG	ACCAGGCTTTCCATTGGC	CCTTGCGGGTAGGGTTAG	MB026	21.1	0.02	23	42.7	41.4	Y	Y
5851_498	MARC 5851-5852	BV104861			529	GGCCTGAGCCCTGGTATATT	AGTAGCTGGGTGTGCCAGAT	GGGGACACCAACAACTTA	MB026	9.6	0	23	42.7	41.4	N	Y
4697_435	MARC 4697-4698	BV105896				GGACCCCATGCTGTCTAAAA	TGGGTCGGTAGAAGATGGAG	GAGGGTAAGAAGGTGTGC	MB026	21.7	0.01	23	42.7	42.4	Y	N
5885_221	MARC 5885-5886	BV104736	28450097	G/T	221	CAGAGACTGTGGTCTGTGCC	TGGATTAGGTAGCTGGGTGG	TTGGGAAACAGCATGACA	DIK5065	6.6	0	23	31.2	42.7	N	Y
5869_119	MARC 5869-5870	BV104890			120	GAGCCTGTCAGCACCTTTTC	TCCATGACCTCACACTCGAT	CCAGTGTGGAGACAGGTC	MB026	7.8	0	23	42.7	43.6	N	Y
11957_111	MARC 11957-11958	BV105098	28452215	A/G	111	GGTCGGCCTTCCATTCTTA	GTTCCTCACCACCAGCTGAC	CTCAGGTCCCTCCTCATC	MB026	8.8	0.02	23	42.7	43.6	Y	Y
10227_546	MARC 10227-10228	BV105585				GGAGACGTTTGGGTTGAAGA	GTCAGCCACGGTTCGGTC	GAGGCGGGGGAAGCGGGG	MGTG7	13.4	0.02	23	48.9	43.6		Y
3713_382	MARC 3713-3714	BV104856			409	ACCCAGGCCATCCAGAAAG	TCCATGAGTGGTACTGAAGTCAA	TAAGAAGCAGAGAAAGAA	MB026	8.7	0	23	42.7	43.6	N	Y
21497_109	MARC 21497-21498	BV105527	28451346	C/T	109	GAATTCAGGATACCTGGGCA	CTCATCCTGTTTGGCACTTG	AAGAGGTAAGGACAGATCTA	MB026	23.8	0.03	23	42.7	44.1	Y	Y
16807_306	MARC 16807-16808	BV105506			329	AAGCTCCTGTCTGCGGAAC	ATGAGGCCCTTCTTGTAGGC	AGAAAGGTGCATCAAAGA	DIK4203	10.2	0	23	74.9	74.9	Y	Y
21526_205	MARC 21526-21527	BV104057	28451380	C/T	205	TGGTTGAGAACCTGAGGAGG	CATGCAGAGGATGTGTGTGA	AGGGGTGCGCAGGTTGGG	MB026	6.4	0.1	23	42.7		Y	Y
10173_150	MARC 10173-10174	BV105288	28450836	C/G	150	ATAAGGGCTGAACTTACACGGA	GGGAAGATAAATGACAGACTTAACA	TTATAGGGTTTCACCCCA	MB026	11.7	0.07	23	42.7		Y	N
10645_76	MARC 10645-10646	BV105940	28450694	A/G	76	GACACAGTTATTTATTGCTGAGTGA	TTAAAACTCTCCAGGGGTGG	AGCCCCTCTGAGCTGGCC	MB026	19	0.05	23	42.7		Y	Y
9831_181	MARC 9831-9832	BV103843	28450527	C/T	181	GGAGCTGGACGTTAAAGCTG	TGTGGAGGTGGCAAACAATA	TGTACAAGAGCACTTAGC	BM7151	9.6	0	24	8.3	3.2	N	Y
11513_306	MARC 11513-11514	BV105159	28450711	A/G	306	TTGATCATCGTGGCAGTAGC	AGTTAAGATCACCAGGCCGA	TCTGCAACTGGAAACATT	DIK4044	17.8	0.01	24	14.2	12.2	Y	Y
9793_95	MARC 9793-9794	BV103722	28450523	G/T	95	CCAGAAGGAGGAGGTGGAGT	GTCAAAGTCAAGAGCGAGGG	TCTCCGAGAAGAAGGTCC	BMS2270	9.9	0	24	23.9	23.9	N	Y
17719_258	MARC 17719-17720	BV104048	28451424	C/T	258	CATGTTCCTCTCCGACAACC	CACCGTGTGGTAGGTCATAAA	TGCTGCTTTAGTTTCTTTGCA	BMS66	9.3	0	24	41.7	41.2	Y	Y
17521_106	MARC 17521-17522	BV105128	28452056	A/T		ATGCCATGTTAAGTGCCACA	TGAGAACACGCTAGCAGCAG	TGTTATGAACCTTTGAG	BMS66	13.3	0	24	41.7	41.7	Y	Y
7923_729	MARC 7923-7924	BV104098	28450807	A/G	729	AATGCTGCAGTCTTCCACG	AACAAGCTGGACCCACAGAC	GGGTCTTGATGTGGGGAC	BMS466	21.7	0.01	24	49.5	48.2	Y	Y
7961_133	MARC 7961-7962	BV104101	28450407	A/G	133	ATTCTCCCCATTCTCGGACT	CGAGTGGTCTGTGCAGGTT	CACATCTCAAGTCTCCCA	DIK4779	7.8	0	24	55.2	53.8	N	Y
10275_198	MARC 10275-10276	BV105309	28448212	C/T	198	GATACACGGCTTCAAAACCC	CATAGGTGGGGAAGTTTTTGC	GTGGTGCAGTTGCTAAGT	DIK4779	9.9	0	24	55.2	53.8	N	Y
3949_2	MARC 3949-3950	BV106278			287	CCCAGGTGAAGCAAGAGAAG	TCAGAGGTGGAGTCAGCCTT	CCGCCCACTTAACAGAAA	DIK4779	17.8	0	24	55.2	53.8		Y
11619_162	MARC 11619-11620	BV104843	28450859	C/T	162	CTTCCCCTCTTACAAAGCCC	TGGACAAGCTGGGTTACTCC	TAGGACTTGGTTATAAAA	DIK2706	23.5	0	24	69.2	69.7	Y	Y
7925_206	MARC 7925-7926	BV104100	28450808	C/G	206	GGACCTTGACCATCAGAGGA	GTCTCGCTGGACTGGTGTTT	AGAGCTTACTAAACTGGG	DIK131	13	0.04	24	26.1		Y	N
21325_254	MARC 21325-21326	BV105438	28449209	A/G	254	TCAGGTTTAAAGATCGCTTCA	TTTCAATTTAGGGGCTGGAA	ATTCATACTCATAGGGTGAA	BMS1862	12.9	0.03	24	35.7		N	Y
5473_172	MARC 5473-5474	BV104651	28449967	A/G	172	ATGAGGACACCAAGGAGGC	AGCACTGTGGTCAGCTTCAC	AAAAGGAACTAGTGTCCC	DIK5183	9.6	0	25	3.5	0.6	N	Y
5463_323	MARC 5463-5464	BV104382	28449966	A/G	323	GGAGGACGTACCTATTCCCG	CGGCTTCCACACTTTCTTCA	CAGGTCACCTGTCAGCTT	DIK5183	9.6	0	25	3.5	0.6	N	Y
26178_302	MARC 26178-26179	BV105474	28449580	C/T	302	GCAGGCCAGGAAGAAGTAGA	AGTACAACTCGATGGCCGTG	TCCTTTGTTCAGATGGACT	DIK5183	9.6	0	25	3.5	0.6	N	Y
17211_232	MARC 17211-17212	BV105577	28448952	C/T	232	AAAAGTCGAGATCCTCACGC	GATCGTCTCCGACTGACTGG	TGAATGGTAACCAGAGCC	DIK5183	8.7	0	25	3.5	0.6	N	Y
4305_296	MARC 4305-4306	BV106274				GCTCTCAAGGTCAATTCCAGTC	GCCAGACTCTCCAATGTGGT	AGACGGGTCCCTCCAAGA	DIK5183	17.8	0	25	3.5	2.4		Y
17251_486	MARC 17251-17252	BV104063	28448970	C/G	486	CCGCTGAAGTCGTTTCAACT	ATGTCCACGTAGCACTTCCC	TGACCTTTCATCTTTTCA	DIK5183	16.3	0	25	3.5	2.6	N	Y
15771_329	MARC 15771-15772	BV105230	28448741	C/T	329	CTGCGTAGACACGGCTACCT	GAACATGAGGTTGCTCAGGG	CATCTCCGGGGGTGCCTC	DIK5183	5.7	0	25	3.5	2.8	N	Y
7867_188	MARC 7867-7868	BV104086	28450800	A/G	188	AGTCAGATGCTCAGGGAAGG	TGCAGGGAGAGATCTTCGAG	TGCAGGGGCCGGACTCTC	DIK5183	12.6	0	25	3.5	2.8	Y	Y
3967_1	MARC 3967-3968	BV106280			131	TGGAACAGCTCAAGCCCTAT	CTCACTGGAATTACGCCGAT	AGGACCAGGTGAGAGGCC	DIK5183	17.8	0	25	3.5	3.5	N	Y
7869_417	MARC 7869-7870	BV104083	28450802	A/C	417	CGACAGAAGCATTTGCAGAC	CGAGCCCACTGCCTACTC	CCACCCTGCTACTGTCCC	DIK2685	10.2	0	25	7.4	8.2	Y	N
5013_459	MARC 5013-5014	BV106302			501	GGTTCGAGCAAGCGTTCTAC	GTCAGTGGTGATCGTTCCAA	AGAGCAGTTTCACGTAGTATA	DIK2649	19.9	0.01	25	14.4	19.4	Y	Y
12295_96	MARC 12295-12296	BV105658	28448502	C/T	96	CTTCCTCACCTCTACGGCTG	TCTTGGTGCACTGGCTGTAG	GACATCCATCGGGGTGCT	DIK2170	7.8	0	25	28.4	22.6	N	Y
21534_267	MARC 21534-21535	BV105381				GCTTGGAAAATGATCAGGGA	GAATTTTTAGGCTCCCCACC	TGGTGTCTTGCCTCTTTATTCC	DIK2649	17	0.06	25	14.4	22.6	Y	Y
26186_216	MARC 26186-26187	BV105574	28449601	A/G		CAGCTCCAGCCTGCTCAT	CCTCGTAGAAGGTGACCAGC	GGCAGACTCGAACGTAC	DIK2484	9.3	0	25	23.5	33.2		Y
10249_439	MARC 10249-10250	BV105712	28448203	A/G	439	TGGGAACTACGAAATCGACG	AAAGATGTTGCTCTTGCGGT	GACCACGACTCCTGGACT	DIK2745	17.5	0	25	42.9	39.9	N	Y
24296_168	MARC 24296-24297	BV105019	28449483	C/T	168	GGTCATGGGGTTCTTCTTCA	AGTGGTGGGAGCTGAGTCAC	CCAGCCCTCCTGGATCCC	DIK2745	14.8	0.03	25	42.9	39.9	N	Y
9982_382	MARC 9982-9983	BV106320	28450558	C/T	382	CCCAGTCCCTTCCTCAGTG	GTTGAGACTTCTGTGAAGCCA	CCTGGCTTGTGGACAGGG	DIK2745	16.1	0.02	25	42.9	39.9	N	Y
24290_463	MARC 24290-24291	BV105776	28449477	A/C	463	GGCAAGAGCAGCCACATATAA	GAGTCAGCTCCATCTCCACC	CTGGGTTAAAATGGGGAG	DIK2745	15.6	0.02	25	42.9	40.9	N	Y
4429_52	MARC 4429-4430	BV104336	28450598	C/T	52	CGTCATCGAGAAGGAGAAGG	ATGAAGCCAAATCCCGAGTA	CTTCACCGCCCAGGGCGA	DIK4272	5.4	0.04	25	56.9	52.2	Y	Y
6995_245	MARC 6995-6996	BV106283	28450204	C/T	245	GCAGGACTACCCGTCCCT	CCCGTCTTGGTTTCGTACTC	GTATCCAGAAGGCTGGAC	DIK4272	15.6	0.02	25	56.9	54	N	Y
17767_489	MARC 17767-17768	BV105059	28449075	A/G	489	GGACCTCTACAGGGACGTGA	TCTGGAATCTTCCCAACAGC	TGAGGCACTGCTCTGTGTCCAA	DIK4272	10.2	0	25	56.9	56.9	N	Y
6299_181	MARC 6299-6300	BV104677	28450121	C/T	181	AAGCGGCTACCTCAGTTTGA	TTTTTCGGAAGCGGAGTTTA	TGGGGGATGGATGGCCTG	DIK4272	10.8	0	25	56.9	56.9	N	Y
5915_512	MARC 5915-5916	BV104738			539	CCAACCTCTACCCTCCCAAT	CTGTACCAGAGCAGGAAGCC	GCAACTCGGACGCTTCTG	DIK4272	23.4	0.01	25	56.9	57.6	Y	Y
4343_264	MARC 4343-4344	BV106326			278	ACATGACCCTGAGGAATGCT	AACACTGAAACTGGGTTGGG	CATGCCCACAAACTGGTA	DIK4272	19.5	0.04	25	56.9	59.9	Y	N
8195_542	MARC 8195-8196	BV105878	28450476	A/G	542	TTGTCACCCAGCAGTGAGTC	CTGGCTATCCTGCGACTGT	AGGACGATGGTCCACGGC	DIK4272	12	0.02	25	56.9	61.2	N	Y
8197_215	MARC 8197-8198	BV105879	28450480	A/G	215	GACAGGCAATGCAATGGAG	CGACAATCAGGACGCCTATC	CGCCCCCCAGCATGTGGT	DIK4272	14.3	0.02	25	56.9	61.2	N	Y
10153_258	MARC 10153-10154	BV104233	28448170	A/G	258	GCCGACTGTACCTCCAGACT	TCACGTCTTCGTGCCCATA	TAAACCCTTGGGCAGGAA	DIK2267	10.5	0.02	25	62.9	61.2	N	Y
12053_49	MARC 12053-12054	BV105448				TGTGAAAGGGTCTTCAGTCG	TCTCTTTCCTATGAACTTTGTGATG	CCACTTTCACTAGATTCA	DIK4272	21.6	0.02	25	56.9	61.4	Y	N
39107_205	MARC 39107-39108	BV445463				AATGCACTCAGGAACCTTGG	CACCTGGATAGTCCCTGGAG	TCATGCCTATCTGCATTTC	DIK2267	9.9	0	25	62.9	66.2	N	Y
7863_69	MARC 7863-7864	BV104078	28450799	A/C	69	TTGGTGAGCGAGAACTGCTA	TGGCAGAATTGAATGAGAAGAA	TAAGATGAATTTTCTGAG	DIK5183	22.8	0.04	25	3.5		Y	Y
7871_271	MARC 7871-7872	BV104084	28450803	C/T	271	CTCGGTGAAAAGGATGGTGT	TACGCAAAAACACCACATCG	GGACCAGCCCCACGTTGC	DIK2484	4.3	0.05	25	23.5		Y	N
39119_447	MARC 39119-39120	BV445950			447	CCCCTATTTCCTGAGCAGTG	CTTGGAAAGGCCCCTTAGAC	CCTCAAAGTGAAGGCGAC	DIK2267	17.3	0.07	25	62.9		Y	Y
12023_342	MARC 12023-12024	BV105122	28451952	A/G	342	CTGAAGAAGCACACGCTGAT	CAGCCCCATGAAGCAGAG	TTGATCTCAAGCCCCCCT	DIK4911	13.1	0.02	25	40		Y	Y
3453_1	MARC 3453-3454	BV104363				GAGACAGCCACATCACCAAC	GTGGGGGTCAAAGGGGTC	TGCAGCCGACGACCCCCC	DIK5183	5	0.16	25	3.5			Y
7163_385	MARC 7163-7164	BV105984	28451014	C/G	385	CTTGGACAGAGATGGAGCCT	CTCAGACCCCCAACACATTT	GTTCTCTGAGTTTGAGTT	ACC29	12.6	0	26	25.8	25.8	Y	N
13805_149	MARC 13805-13806	BV103907	28452080	A/G	149	AGGAGTTCGTGGCGAGAAT	TCACAGTTCAGGTGGATGGA	CCCCCCAGCCTACCCCCT	ACC29	24.4	0	26	25.8	25.8	Y	N
7519_70	MARC 7519-7520	BV104134	28450983	C/T	70	TCAGGCAGGAAGGAGATGTT	TCCTGTTGGAGGATGAGGTC	CAGCAGCCCTGGGGTTCC	ACC29	16.3	0	26	25.8	25.8	Y	Y
16739_355	MARC 16739-16740	BV104935	28451099	A/C	355	GAAAGCAAATTGTTAAATGGAGAA	CTTAAGTGCCCCAGACAGGA	CCCAAAAAAGATGTAAGA	ACC29	9.9	0	26	25.8	25.8	Y	N
21869_795	MARC 21869-21870	BV103800	28451250	C/T	795	CTGCACTCACTCAGAGGACG	GTACTTCACCTCCACGGCTC	TCAGGCTGGGGCCCTGTC	ACC29	7.2	0	26	25.8	25.8	Y	Y
15337_1028	MARC 15337-15338	BV105729	28448694	A/C	1028	CAAAGCCCATCAGAAAGTGG	TGAATGCAGGACTTTAGGGG	AGAGGACAACAGATACTG	HAUT27	8.4	0	26	35.7	25.8	N	Y
16109_667	MARC 16109-16110	BV105715	28451104	A/G	667	GGAAACCACTGTTCTTCGGA	CTGTGCGAGTTCAGGAATCA	GTTTTAGGAGTCCCTGCA	ACC29	12.5	0.02	26	25.8	28.5	Y	Y
10185_335	MARC 10185-10186	BV105304	28448176	G/T	335	AGGTCACATGCTCCTGAGGT	ACTCTAGCTACTGCAGCCCG	AGCACATGAAGTAGAATG	MB067	6.6	0	26	22.4	28.5	N	Y
16463_178	MARC 16463-16464	BV104598	28451075	A/C	178	AAGATAACTGGCCGCATGAC	GCTCTTTACAGGAGCAGGGTC	TCAAAAGATAGGAAAGCC	HAUT27	4.8	0	26	35.7	28.5	Y	N
23455_208	MARC 23455-23456	BV105779	28449349	A/C/G	208	CAGATAGGGTACCGCAGCAT	TCCAGCCAATACCTCTGGTC	CCAGCCCACCTGCGACCC	BM4505	19.3	0.01	26	42.2	43	N	Y
12013_436	MARC 12013-12014	BV105119	28448407	G/T	436	GAAGGGGACAGGATGGCT	CTTGGCATGAACTAGGTCCG	AACTCTGGGTCATCAACA	BM4505	9.7	0.02	26	42.2	43	N	Y
26188_703	MARC 26188-26189	BV105340	28451359	C/T		GCGGTGCCTGATCAATCTAT	TCTAAGGGACAGACGGGATG	GCTCAGACTAAATAGAACTG	BMS882	22.9	0	26	54	54	Y	N
14453_320	MARC 14453-14454	BV103794	28450691	G/T	320	ACTGCTGGATTTTGGACCTG	TGATTCCAGCCTCTTCCAAC	AAAATCTTTCAGGATAAA	ACC29	11.1	0.05	26	25.8		Y	Y
21548_117	MARC 21548-21549	BV105383				CCAAAACGAGTACGTCCAAA	CGCTTTTCTGGAGTGGTCTC	TGTTTCTCTAAGGCACGTTTC	BM4505	15	0.03	26	42.2		Y	N
21680_483	MARC 21680-21681	BV104025	28449289	C/T	483	GCAGATATCCGTTCCAATGC	GGCGTTATCATTCACGTCCT	CTCTAAGATTGTATTTCTCTT	CA209	15.7	0.03	27	15.2	14.6	N	Y
5873_153	MARC 5873-5874	BV104892	28450094	C/G	153	GCCTATGCAGACCTGGTGA	GATTTGAAGAGGCCATGGAA	TCACGAGGACCTCAATCG	DIK4129	20.2	0	27	30.6	30.6	N	Y
35218_149	MARC 35218-35219	BV445858				TGAAACATCAACGAGGCAAG	TTTTGTCGAGCATCTGCAAG	CTCCGTAGCTTTTTCAGACA	DIK4129	11.7	0	27	30.6	34.5	N	N
15349_455	MARC 15349-15350	BV105744			188	CGACGTAGAAATGGCTGGTT	TCTGCAGTAGCTGAAGGGCT	TTTTGACAGAAACTGTTA	INRA134	18.7	0	27	45.3	45.3	N	Y
21610_309	MARC 21610-21611	BV105510	28451398	C/T		CATGTCCGAGGAGCAGTTC	AGCAGGACGAGTCCACCTC	GGAGTCCTAAAAATTCCCACC	BB701	11.1	0	27	56.6	56.6	Y	N
11453_245	MARC 11453-11454	BV105974	28450696	A/C	265	GCAGTTAGCTGAGACAGCCC	CAGGTCAAGAACGGGGTAAA	CTAACTGGGATCTAGAAA	BM3507	24.2	0.02	27	0		Y	N
35218_434	MARC 35218-35219	BV445858				TGAAACATCAACGAGGCAAG	TTTTGTCGAGCATCTGCAAG	TCACTGCCCTCTTCCAC	DIK4129	16	0.09	27	30.6		Y	Y
35272_283	MARC 35272-35273	BV446520			283	GCCTCTTCATTCTCCCCTTC	GGGGCCCCTCTAAACTCTTT	GCATTGCAGGCAGATTCT	BMS2116	21.2	0.06	27	54.4		N	Y
35218_640	MARC 35218-35219	BV445858			640	TGAAACATCAACGAGGCAAG	TTTTGTCGAGCATCTGCAAG	TGAGGTCCATGTTCTAAATGC	DIK4084	17.4	0.05	27	29.1		Y	Y
23644_271	MARC 23644-23645	BV104549	28449400	C/G		AGGAAAGCATCTGGCTCTGA	GGGAAGAGGTCCACATCTGA	CTGCCGCTGGAGGAAGTG	BM203	12.9	0.05	27	64.1			Y
17833_129	MARC 17833-17834	BV104900	28451810	C/T	129	CCTTTGACTTCCAGGACGAG	CTTTGCGTCATCTGGGAGA	TCTGGGGGAGCTTTCTA	DIK5300	20.2	0.01	28	14.8	16	Y	N
12153_121	MARC 12153-12154	BV105170	28448444	A/G	121	GACTGGTTCCAGCTCCTTCA	GTCCAGCTTGGAGAACATCC	AGGAGGGCGGGAAAGTGG	BMS2608	7.8	0	28	38.5	35	N	Y
15879_32a	MARC 15879-15880	BV104641	28451110	A/G		CATGGGCTAGAAACCCAGTC	GTTCGAGAAGCAGAAGCAGC	TGTATTCTCAAACACGG	BMS2608	36.5	0.01	28	38.5	39.4	Y	Y
12267_208	MARC 12267-12268	BV105730	28448480	C/T	208	GACCTCCCAGCTTCGTGTAA	CTGCTGTGGTCTGACTGCTG	GGAGAACAGTGAACAGGA	MNB-62	14.5	0	28	43	43	N	Y
15863_139a	MARC 15863-15864	BV105757	28448747	C/T		ACCCCCACCCAGATAGAGAA	CCGCAAAGTGGAAAGTCTTC	GGTGACAGAACCTGCTC	BMS1714	7.8	0	28	49.4	47.8		Y
21161_108	MARC 21161-21162	BV104399	28449184	A/T		GCAACAAGAAAGCAGCAATG	GTTTGAAAGAGCCAGAAGGG	CTTGAATCTCAAGAGCC	BMS1714	16.7	0.01	28	49.4	54.7		Y
21594_239	MARC 21594-21595	BV105511	28449254	C/T		CTTTGACAGGGAAACCCAGC	ATTCTTCCCTTCTCATCGCC	AGTGAGAGGGACAAAGAG	DIK4862	9.6	0	28	59.4	57.5		Y
12283_119	MARC 12283-12284	BV105593	28448498	C/G	119	TGTGTGCTTCAGGTTCCAAA	ATGTTGACAAGACAGTGCCG	AATATACGTCTCTCACAG	DIK107	16.7	0.02	28	61.4	59.4	N	Y
11545_299	MARC 11545-11546	BV105161	28448328	A/G	299	TGTAATTGACCAGGGGAAGG	TCGCCAGGTACGAGGACTT	AGGAATGTCAGGGCCAGC	DIK4862	5.1	0	28	59.4	61.4	N	Y
17815_275	MARC 17815-17816	BV104988			489	CCTGAAGAGGTGTGAGGAGG	GCCAATTTCCTTCTGGTCCT	TCTTACTGGCATGTGG	BMS1714	16.5	0.05	28	49.4		Y	Y
10127_176	MARC 10127-10128	BV104235	28448169	A/G	176	TTGTCGGTATTTACACAGTCAAGAA	CCCAGGAACATGTGTTTGATT	TCCCGTTGCCAAAGCTGC	MNB-104	8.4	0	29	20	21.1	N	Y
2058_100	MARC 2058-2059	BV104187			129	GGAGTGAACGGATTCGGC	TCTCCATGGTAGTGAAGACCC	TCCATCAATGACGAGCTTCC	MNB-171	8.4	0	29	24.8	22.5	N	Y
11587_426	MARC 11587-11588	BV104747	28448339	A/G	426	ATCAAGAAGAGGACCAGCCA	TAATGGAATGCTGAAGGGGA	CCTAATGAAAAATAATTC	MNB-171	16.7	0.02	29	24.8	29.2	N	Y
13891_110	MARC 13891-13892	BV103833				GAGAGGACCAAAGTAGCCCC	ACCAAGCCCACTTGTACCAC	ATGGGGCCAGAACTAACC	MNB-114	19.6	0.02	29	28.1	31	Y	Y
15709_300	MARC 15709-15710	BV103947	28451083	A/T	300	CTGGCTGAGGAGGGATTTTA	TCGATGGTGATGTGGAAAAA	CCACCAGAAACACTAACA	MNB-127	11.7	0	29	33.4	33.4	Y	N
7609_197	MARC 7609-7610	BV104340	28450788	A/G	197	TCACGTTGCGTTCCATGAT	CTCAGAACGTCCAGCTCTCC	GTTAGGGCACTGAGCTGA	MNB-127	18.1	0	29	33.4	33.4	Y	N
11573_236	MARC 11573-11574	BV105212	28448337	C/T	236	TGGTACACATTGCTGGCTTC	CCTCCTGGAAGACATTGTGG	TGTCTTCCTTGCGAGAGC	MNB-127	6.5	0.03	29	33.4	34.1	N	Y
10297_113	MARC 10297-10298	BV105182	28452209	A/G	113	CCATGCCTCTCACCTCATTT	TTTAATAGTTAACCAAAGTCAGCCA	TCCATGCCAGGTCTTCTC	BL1100	22	0	29	50.9	47.7	Y	N
13925_325	MARC 13925-13926	BV104613	28448593	C/T	325	GACGTCCTTAGCCCCCAG	GATGGTGGAAGGGAAGGTG	AGGGGCCACAGAGCCCTG	MNB-46	8.8	0.02	29	54.8	54.2	N	Y
15747_350	MARC 15747-15748	BV105198	28452142	C/T	350	TTCTTTCTCGGCAATTCG	ACTTTCATCTCCATCTTCTGTTG	CTGGATAACCCCCGTGCC	MNB-46	16.6	0	29	54.8	54.8	Y	N
7569_304	MARC 7569-7570	BV104258	28451001	C/T	304	CTTGGCCTTCAGAGCGTC	AAAGGCAAGAAGGGAGTGCT	TGGAAGGGACTTGGGACT	MNB-46	11.1	0	29	54.8	54.8	Y	N
7549_359	MARC 7549-7550	BV104207	28450992	A/G	359	GCGCAGAGCTGATGTAACTG	TCAAGGCCAAGACTGACCTC	ACTTGTTCAAGGTCGCAC	MNB-46	9.9	0.02	29	54.8	56.1	Y	N
15735_464	MARC 15735-15736	BV104495	28448724	A/G	464	GTGAGTGGAAGGAGCCTCAG	GCTCTCAAAGGTGGTCATCAG	GAGGGCCCTCCCCACGGC	MNB-46	16.9	0	29	54.8	56.1	N	Y
4123_135	MARC 4123-4124	BV106174	28449757	A/C		CAGCTCTGCCTCTGGGAC	GGTGGAAGTCAGCACAGAGA	AGTGCAAGGTGGCTGCCT	MNB-167	6.8	0.03	29	61.9	56.7		Y
7553_484	MARC 7553-7554	BV104221	28450330	A/G	484	GCAGCATGTACTTCTCGTGC	AACCTGAAAGCAAAGACCG	GGAAGAACGGGGAGCACT	MNB-46	9.3	0	29	54.8	58.8	N	Y
15725_333	MARC 15725-15726	BV105090	28448719	C/G	333	TCCAGGGCAAAAAGTACGAC	GAGTGGCTCCACATAAGGCT	GTACGTTTGTTCACCTTT	MNB-46	11.7	0.02	29	54.8	59	N	Y
6499_146	MARC 6499-6500	BV106114	28450172	A/G	146	CCTTGGCTCATCGACCAT	CAGTGCCCCAGCTGTTCT	CCATCCTCTCTGTGAATG	MNB-167	19.9	0	29	61.9	61.5	N	Y
14467_343	MARC 14467-14468	BV103798	28450641	C/T	343	CCAAGCCAGACCTACATCGT	CCCCACCATAGCTGCTCTT	TGTGCCCAGCCCAGTGCT	MNB-167	19.9	0	29	61.9	61.5	Y	Y
10501_325	MARC 10501-10502	BV106053	28448276	C/T	325	TGGGAGTATACCTCAAGGCG	AAGACTTCCCAGATGAGGCA	CTGGGAGCGAGGAGTGGG	MNB-167	5.4	0	29	61.9	61.5	N	Y
21714_348	MARC 21714-21715	BV104942	28449305	C/T		CTTCTTCCTCTTTGGCTCCC	GCTGCATGGAAGAGGTTGTAG	ACAGGTCTCTTGGCTAAC	MNB-167	10.2	0	29	61.9	61.5		N
7066_826	MARC 7066-7067	BV105899	28452531	A/G	826	GGGTGTCTGTGCGATTCA	GGCCATACAGGTTGGTGAAG	CCACCTGCAAAATTCTCC	MNB-167	8.7	0	29	61.9	62	Y	N
7563_372	MARC 7563-7564	BV104240	28450337	C/T	372	TCAACCAGGACTGGAGGAAG	AGGATCTCGGCCCCTTTAG	GCCAAGAACCCGGCTATC	MNB-167	9.9	0	29	61.9	62.1	N	Y
7557_731	MARC 7557-7558	BV104237	28450995	A/G	731	CATGCGTGATGTCCCTGTAG	CCCCCAAAGCATGAACATTA	CTAAGTGATCTCAATGTA	MNB-167	18.1	0	29	61.9	62.1	Y	Y
7555_518	MARC 7555-7556	BV104223	28450332	C/G	518	CTTGGCATCTCCACTCTCG	GTGGAGGAGAGGACCGAGTT	GCTTGTGGGGCTCCAGAG	MNB-167	17.8	0	29	61.9	67.9	N	Y
7577_667	MARC 7577-7578	BV104273	28450342	C/T		GGGGTCAGTGTGGTCATCTT	CCCTACAGCATGTTCTGCAA	GAGGCGCACCTGACGTCC	ILSTS081	9.6	0	29	71.2	71.2		Y
16757_262	MARC 16757-16758	BV105055	28448853	A/G	262	GCAGGCCCTACGGATCAT	CTCACCAGCAGTACCGGAGT	CTACCCCAAGACCACCCT							N	Y
8135_333	MARC 8135-8136	BV105852	28450442	A/G	333	CAAAGATGACCAGCAGGTTG	CGCCGTCATGTATGTCATGT	TCTGTGGCAGGCAGGGAG							N	Y
2595_341	MARC 2595-2596	BV104638				GCAGCATGAGTGCCTATGAA	CAGGCAGCACACGAAGTTG	GGCAACCCACCCCAGTACT								Y
4753_88_v2	MARC 4753-4754					GACCTGGCCGTGGACTT	GCAGAGGAGCATAGCAAGG	CTCTCCCTCCTGCCCTTGA							N	Y
2595_199	MARC 2595-2596	BV104638				GCAGCATGAGTGCCTATGAA	CAGGCAGCACACGAAGTTG	TGCCTTTTTCTCCTGGTAAC								Y
13787_121	MARC 13787-13788	BV104062			127	GGCCTCACTAAACCATCCAA	AACGAACGAGACTCTGGCAT	AGATGTCCGGGGCTGCAC							Y	Y
31439_97	MARC 31439-31440	BV445690				AGCAATTTTCCTTTATCTCATCA	TGTGTCTTCCTTCATACGTGCT	CATGCCTAGAAACCCATCAA							N	Y
14421_231	MARC 14421-14422	BV104491	28448617	C/T	231	GATCTGGATCCCGTCTGTGT	CCTGTGAAAGGGATGAGGTAA	CCCTCTTTGTGCTTTTGC							N	Y
3507_200	MARC 3507-3508	BV106211			187	ATGTGACTGTGCAGGAGCTG	CCAGAATCACGGCTGTGTC	TCAGGCCCTGGATATCCC							N	Y
7983_171	MARC 7983-7984	BV104110	28450821	G/T	171	GTGTCCGCCTTGTACTGCTC	GAGGTTCTTGAGTTGCGGAC	TGGTGCCCATTACTTCCC							Y	N
33120_400	MARC 33120-33121	BV446536			400	CAAATGACTTGCTGCCAGAG	CACATTTCATGTCAACCACCA	TACCTCCATGTACACGTAT							Y	Y
11961_60	MARC 11961-11962	BV105571			181	ACCCAGTTCTACCGTTTCCC	CAGCAGCTCCTCAAAGATGA	ACTCAGCCTGGGCCACCC							Y	Y
5819_226	MARC 5819-5820	BV104731			312	GCTGATCTCGGGGAACCT	AAAGTGGAACCCATCGTCC	TTACAGCGCGTCGATCCT							N	Y
16827_346	MARC 16827-16828	BV105582	28448902	A/G	346	CTGGAGCTGCTGGAGCATAG	CTGAATCTGGGCTAACTGGG	GCTGGGATGGGCAGGGAG							N	Y
34082_544					544	GCCGGTGTGGAGAATGTGAC	CGGCCGATGTAGAATTCCAG	TGGTGTGCTGGTGTGCC							Y	Y
15319_530	MARC 15319-15320	BV105820	28452088	A/G	530	TGGCAAAGACAGGACATCTG	CCCTCCTTCTCCCATTTTGT	TTTTTCACAGCTTCTGTG							Y	Y
31463_612	MARC 31463-31464	BV445752			613	GTGGGGAGGAGGGTAAGAAG	GGTCCACCAGAGTCACCCTA	ATAAGCAATATTCATACTTAAATT							Y	N
8233_242	MARC 8233-8234	BV105892	28450735	A/G	242	ATCCACTTGACGAAGCGTCT	TCATGAAGCACCTGCGTACT	GCTCTGTATCATGTGGTC							Y	Y
21489_429	MARC 21489-21490	BV105457	28449212	C/T	429	CGGAGCCCATAACTTACAAAA	GGAGGCTGGTTCATTCACAG	GGACAATCCCCCTTCCA							N	Y
7607_394	MARC 7607-7608	BV104325	28450349	C/G	394	TGAGGCAATGAGAACTGCTG	GTGGCCTACTGGCTGAAGAG	AAGACCTGTGACTAGCCA							N	Y
33957_350	MARC 33957-33958	BV445852			350	TGGTACGTAACAGGTGATTAGCA	ATGGCAAGGGAGAGGGATAG	GGATGCATACGGTCTTCCC							Y	Y
12027_104	MARC 12027-12028	BV105540				TGTTCTACATCTTCATCGCCA	ACCAGATCACCGAGCTGAGA	CCGCAGCTCGGAGGCCTC								Y
9681_322	MARC 9681-9682	BV103748	28450510	A/G	322	AATTGTTAAGGTTTTATTTTGCCA	GCTCCAGATAACTGCACCG	CCGCGTGGCAACTTCCCC							N	Y
2595_645	MARC 2595-2596	BV104638				GCAGCATGAGTGCCTATGAA	CAGGCAGCACACGAAGTTG	GAGGCCAGGGCTTTCCGA								N
35378_275						CCCACAGGCACACTTAACTTTA	CTTGGGGAGTCGTGGACAA	TGCTTCCTGAAATGCCC							Y	N
31529_301	MARC 31529-31530	BV445501			301	TCTTAATCTGGGGAGGCAGA	GCTGCCAGCAGGAAATAGAA	TTATGGTGCTATAAGTATAAAT							N	N
39083_322	MARC 39083-39084	BV445483			322	GAGGACTTTCCAAACCATGC	TTTCACATTTGGCTTTAAGTGG	TGGTAAGGACGTAGAAAAGCA							Y	Y
36327_339	MARC 36327-36328	BV445559			339	GCACATTAGGAATTGCCTTTTC	TGAATGACGCTCCTGGTATG	GCAAAATCACCATGTTATAC							Y	Y
33955_243	MARC 33955-33956	BV445851				TCAAAACCAGTCAGCAACCA	AGTTTCCGCAGCACTCTCTC	TAAAACTCTTAAACCTAGGCAA							Y	N
11531_383	MARC 11531-11532	BV105145	28450845	C/G	383	CGAATGCGAGAAAAACAGGT	AAGGAGACAGATATCCGAGGC	AACCTAAAGGCAGAGACA							Y	N
34090_509						CCAGGGGATGTAGACCGAC	CACATCCCGGATAAAGGATTC	TTCCCTGGAGGGCCCCC							Y	Y
16797_360	MARC 16797-16798	BV105454	28448892	C/T	360	CAAGGAAGAAGCACGTGTCA	GGTGTGTTTTCAAGTTTCAAAGTC	TCTCCCATAGTTCAGTGC							N	Y
21660_412	MARC 21660-21661	BV105406	28449284	A/G	412	CCTGGGTCTGCTTTGGATAA	ACTCCCTTTTCAGGGATGCT	GCTTTGCTTTGGAACCAATCTG							N	Y
16390_397	MARC 16390-16391	BV104623	28451109	A/G	397	GCTGGGCTGACAAATACCAT	GAGTCTGCTCAGCCACCTTC	GCAGTGTGGTGCCGCCAC							Y	N
15715_323	MARC 15715-15716	BV104479	28448717	C/T	323	GTGTGTAGCCTCCAGGGGA	ATTTCTCCAGCCATGACACC	CTCCCCGGGCTCCCCAGG							N	Y
34088_83						GGAAGGAGCTGCGGCTGA	ACGCCATTGACGGCATGAG	CCGCGTTCCCAGGGGATGT
4999_259	MARC 4999-5000	BV106079			301	CCCAAAGATGAGAGTGATTCG	AATCTTGTCCCCCGTGGT	CCTTCAGGATCTCTATGA							Y	N
9845_400	MARC 9845-9846	BV103851	28450534	C/T	400	AAGGTTCGAGAAGCAACGAA	TTCGTGACCAAAGCATGTTC	GCTCATGAAATATGATAT							N	Y
4751_187_v3	MARC 4751-4752	BV106063	28452490	C/T		TTCAGCCTGGAGTCCTGC	CATGCTGCCCGACTTGTC	ACACAGCCCTGCGCCTC							N	Y
23646_434	MARC 23646-23647	BV104562	28451167	C/G	434	GGGTTTTGGCTTTGTGCTAT	GAGAAAGGCCACCAACAAAA	TTCGGATTATTGATTAAC							Y	N
4331_149	MARC 4331-4332	BV106345				TGTGCCAGGTATCACCCC	GAATACGTGGTAAGCGCTGC	GAAGGGCTGTGCCCTAAC							N	Y
5113_446	MARC 5113-5114	BV104040			488	TCGCATCACTGAGCACTACC	GCGTTGGCATCGTAACTTCT	TCTAGGTCACAACTGGTT							N	Y
10061_93	MARC 10061-10062	BV105269	28451978	A/T	93	TTCTGCAGCTGGGAATATGT	AAGCCAGAGGACAAGCAAGA	CCACTGTTTATACTAAGA							Y	Y
31441_662_V2	MARC 31441-31442	BV445725				GGAACATTCATAGATCAGTTTAAAGG	CGGTACCCATTTTTCCACTG	GAATTCCATGGACAAGGAGCCT
7295_244	MARC 7295-7296	BV105996	28450290	C/G	244	TTCAAGAAAAAGCAAGTACAATTCA	TCTACCCAGAAGCCAGAAAAA	GAACTTCTGCGACTGCAG							N	Y
5391_203	MARC 5391-5392	BV104265	28449958	A/G	203	ACACCATCGAGTTCTGCCTC	AAAGACGGGGACCAGCAC	ATGGGCTTAGGGACGCCC							N	Y
7261_218	MARC 7261-7262	BV105928	28451023	C/G	218	CCCTGGGTTGTAGGACGAT	CGTACTCCAATTCCTACGGC	GCTGCTATGAGCTCACCT							Y	Y

## Sheet: Explanations
Marker Name	Name of marker
STS ID	Descriptitive identifier of STS sequence, appears in description of GenBank STS record
GenBank Accession	Accession number for GenBank STS record
dbSNP ss Number	ss number for GenBank dbSNP record
Observed Alleles	Observed sequence variation
SNP Position	Postion of sequence variation within consensus sequence examined for SNP, recorded in MARC database. May not always be reliable. The first base following the probe primer sequence is the most reliable SNP position.
Forward Primer	Forward PCR amplification primer sequence
Reverse Primer	Reverse PCR amplification primer sequence
Sequenom Probe Primer	Probe primer sequence for Sequenom system.
Twopoint Marker	Marker from MARC97 map (Kappes et al., 1997) with strongest twopoint linkage to SNP marker.
Twopoint LOD Score	LOD score for twopoint linkage.
Twopoint Recombination	Recombination fraction between twopoint marker and SNP marker
BTA	Bovine chromosome to which SNP marker is assigned
Twopoint Position	Position of twopoint marker on the current SIAG-MARC multipoint linkage map (sex-averaged Kosambi cM). The twopoint position provides an approximate location of SNP markers not placed on the multipoint map.
Multipoint Position	Position of SNP marker on current SIAG-MARC multipoint linkage map (sex-averaged Kosambi cM).
Heterozygous in Bos taurus x Bos taurus	SNP is heterozygous in one or both of the Bos taurus x Bos taurus cross sires of the MARC reference population.
Bos taurus x Bos Indicus	SNP is heterozygous in one or both of the Bos taurus x Bos indicus cross sires of the MARC reference population.
